# Supplementary material for: How enzymatic activity is involved in chromatin organization
Source: eLife. 2022 Dec 6;11:e79901. doi: 10.7554/eLife.79901 (PMC9810329; doi:10.7554/eLife.79901)
Supplement: Source code 1. — Instructions to use this can be found in the README text accompanying the source code. [file elife-79901-code1.zip]

Archive with 19 entries (18 files):
- CPU_OpenMP_code/
- CPU_OpenMP_code/README.txt
- CPU_OpenMP_code/ABratio.inp
- CPU_OpenMP_code/blk_size.inp
- CPU_OpenMP_code/cpu_diff_activity.f90
- CPU_OpenMP_code/cpu_mod.mod
- CPU_OpenMP_code/init_config.inp
- CPU_OpenMP_code/mkl_vsl.mod
- CPU_OpenMP_code/mkl_vsl_type.mod
- CPU_OpenMP_code/module_cal.f90
- CPU_OpenMP_code/monomer_size.inp
- CPU_OpenMP_code/pair_corr_grid.inp
- CPU_OpenMP_code/parameter.inp
- CPU_OpenMP_code/potential.inp
- CPU_OpenMP_code/prepare.sh
- CPU_OpenMP_code/rate_neq.inp
- CPU_OpenMP_code/replica.inp
- CPU_OpenMP_code/write_freq.inp
- CPU_OpenMP_code/execute.sh
