# Supplementary material for: How enzymatic activity is involved in chromatin organization
Source: eLife. 2022 Dec 6;11:e79901. doi: 10.7554/eLife.79901 (PMC9810329; doi:10.7554/eLife.79901)
Supplement: Source code 1. — Instructions to use this can be found in the README text accompanying the source code. [file elife-79901-code1.zip › CPU_OpenMP_code/README.txt]

First, run prepare.sh and edit all the input parameters accordingly. This will run the code module_cal.f90 and generate output file 'module.dat'. Update the module 'cpu_mod' in the main simulation code 'cpu_diff_activity.f90' as per the file 'module.dat'. Finally, edit and run 'execute.sh'. 
