# Supplementary material for: How enzymatic activity is involved in chromatin organization
Source: eLife. 2022 Dec 6;11:e79901. doi: 10.7554/eLife.79901 (PMC9810329; doi:10.7554/eLife.79901)
Supplement: Source code 1. — Instructions to use this can be found in the README text accompanying the source code. [file elife-79901-code1.zip › CPU_OpenMP_code/init_config.inp]

    2.9285710964203884      -1.2384408832547733      0.66149328986841460     -0.18476997247764601     -0.14990919996981933     -0.15796312033096771     -0.17847256591396743E-03  0.13486180767385836E-02  0.12272109575224510E-01
    2.8947002053657127      -1.2659213126350701      0.63253646551193465       1.9997798773170234      -4.6322542754556260     -0.88599055164117479     -0.24860735059251127E-02  0.38573184218519962E-02 -0.12433249193661733E-01
    3.0883080389246302      -1.7760366060740005      0.52117750916271843      -6.3959760346724162       3.7601910814139901      -3.1348701065987616     -0.73557762119884629E-02  0.42146765443895617E-04 -0.31457199062596697E-02
    2.6529227385984639      -1.8731671556307914      0.12401272027799272       5.3315556004093096       1.2589497350886443       4.8932966667117848     -0.84253712812421000E-02  0.44768188149020283E-02  0.67992542709286591E-02
    2.7845271605266810      -1.8316167912770187      0.24928465002538708      -1.4537751166460506      0.14216245123737781E-01 -0.96859363372994256     -0.58096241481653266E-03 -0.12860725210299684E-02 -0.14849021891286701E-01
    2.6586392554568850      -1.7866468256490999      0.20379064929345678      0.55696218653365193      0.44400536039877758     -0.85133027187373575E-01 -0.88040093468606528E-02  0.81553809353440698E-03 -0.60393165972375540E-02
    2.6324589569354595      -1.6621762652376646      0.14304960901180211      -1.4494402010271579      -1.2708421898687192       1.8637182287340153     -0.95212356714666768E-02  0.26719042116056801E-02 -0.12987060493886343E-01
    2.3875975420929416      -1.7505111834757781      0.37698520132273422       3.5107915934072262     -0.42684131230685407      -3.0075047127863326      0.29377250596596127E-02 -0.34048763192735532E-02 -0.10922679835421167E-02
    2.6690801606926571      -1.8978548533006085      0.15901017844212503      -1.2078675750412229      0.51380394461149270      0.45158793810957432      0.95150522670812698E-02 -0.10609504542569592E-01  0.70964201793965176E-02
    2.7899305144808326      -1.9813562457834883     -0.17235211614950400E-01  -1.4489303384698760      -1.9764958335422964       2.5051965572742763      0.75747859660291184E-02  0.38755185709293816E-02 -0.48091751118874357E-02
    2.6856412313390567      -2.3279949003294491      0.18999406040571137       1.9860462409702102       2.7354492656311389      -2.1792100070168114      0.64863353774402555E-03 -0.37666966544378511E-02  0.10464234438996661E-01
    2.8958399386440470      -2.2823407043821557      0.70827537136889149E-01  0.24770322908523926      0.35273817788142328E-01  0.59188542403240452     -0.44508425532523432E-02 -0.54111812568224948E-03  0.10577017918832615E-01
    3.1459861514753737      -2.2311159974473633      0.51785861935846701E-01  0.76144001488319346      -1.0744290853498184      -1.1983169344257731     -0.22989010278919864E-02  0.47411649357931296E-02 -0.49612467257208193E-03
    3.4731135655404675      -2.3427291989068109     -0.13865294435690539      -3.2486856172074594       1.1843512930445896      -2.7552039235068837     -0.32517025277103428E-02  0.10804110559893054E-01 -0.78909382907906278E-02
    3.3534882447505079      -2.2927871908263571     -0.62754447682921455       1.7438372119418990      0.45576988561356702       4.2794315670639778      0.77644508615666297E-02  0.34761945187553600E-02 -0.40566745390848702E-02
    3.4835526589082555      -2.1414294645186134     -0.59065695101242099      0.17996903921434068     -0.20525865771279694      0.95819842848077963     -0.95358036984745098E-02  0.27323228710889325E-02 -0.91738878532551249E-02
    3.6374098628673437      -2.0310898098568360     -0.39672360712545474     -0.48828573508780204     -0.69943409073175578     -0.96337612736078626      0.36130555128250919E-02  0.53955923505091263E-02  0.39688989182965484E-02
    3.7175681320303142      -2.0371794867578923     -0.35901534526485435       1.9873960675756539      0.48064561262782225E-01  -3.1429167603311581     -0.54976469721781385E-02 -0.13456490426393408E-02 -0.24025362775473846E-02
    4.0241541232947959      -2.0353344089841277     -0.72975531870670285      -2.4060541828464497      -1.1351707656489465       4.7280772793010151      0.86401613178423986E-02  0.93540808564060995E-02  0.85006827553395503E-02
    4.0275529128479972      -2.2108735793631560     -0.44898400117184362     -0.55213564750101962      0.94572865396569661     -0.91934239560224951      0.59804059884873695E-02  0.89308739487337085E-02 -0.12145883704230032E-01
    3.9343402986457798      -2.2415962379966392     -0.29557930390755782     -0.32680839899778430       1.9152973980503107      -1.3568664224894869      0.13222721356616063E-02 -0.30096520851956576E-02 -0.10558142377019519E-01
    3.7981732213201287      -1.9651369028045325     -0.37244232682387601       1.2793385520882348      -1.0318132338483967       2.8293287390627082     -0.27993660640976969E-02 -0.77572108131138684E-02 -0.20968037319818444E-03
    3.8612893270013813      -1.8591706203536529     -0.21724883874515068E-01   2.1252674768814184     -0.90000363275945627      -1.0023970491831151      0.39354553679826765E-03  0.80728012660564730E-02  0.13277575082388474E-01
    4.2232007475009814      -1.8863564802189188      0.16908458830683645      -3.3622383338574062      0.26493643275604190      -1.2801048093531013      0.30046224404260968E-02  0.27205419669302788E-02 -0.52977230627075100E-02
    4.0776316452097729      -1.8732112816268658      0.18032654350355379      -1.1388283684174021       2.9900329084618336      -1.2208949702661018      0.51256351582216197E-02 -0.41063195542938580E-02 -0.51548154615586872E-02
    3.8310341434184596      -1.4865207149312620      0.34168111366050961E-01   2.5053444730693237      -2.3353802839583593      0.88335705588210611     -0.15721343808516863E-02 -0.26663460430533803E-02  0.59886429106547762E-02
    3.9286164781759032      -1.3576981559368104     -0.14408772164672311E-01   1.0032273418077640       1.2362752014078586     -0.29939031863419223E-01  0.11272116596456883E-02 -0.56256944694306199E-02  0.10700973470259457E-01
    4.1600110912776165      -1.0653394945481511     -0.59731232626565614E-01  -2.4217946633034932      -3.4756969760756262     -0.99875454140968345     -0.48250466723880336E-02 -0.28696004376953521E-02  0.88201340138503725E-04
    4.0252322568634078      -1.3002780523953501     -0.26235085343696279      0.40718382286240073       4.0364354384221599      0.32063416412841794     -0.11331679030130992E-01 -0.40887024151354812E-02  0.43045791296548730E-02
    3.9587491732376638     -0.93510687795419600     -0.40445206544002571     -0.11156534885514797      -2.9100212996953960      0.82026473291078961      0.50357506348754910E-02  0.84558457922803143E-02  0.34029026686258623E-02
    3.8559396287935792      -1.0043473855689011     -0.43367670025523214      0.47626973473484191      -2.9330582686648290      0.38112579993917611      0.15431660637784006E-01 -0.37516932145535975E-02 -0.18357276591057237E-02
    3.8431790350981951      -1.4498028284100350     -0.40431049950556880      -1.2826288534441994       3.3449510531513766     -0.47712442058219323      0.57459790670471023E-02  0.16921801481639687E-02  0.49105472736384881E-02
    3.6091719576480767      -1.4451957708308030     -0.44820151542633818     -0.20227140310477462     -0.75335018362991365E-02   2.5859791791618139      0.33896937128181648E-02  0.12084228772148986E-02  0.98445050656342792E-03
    3.3825925489206847      -1.4423864197058165     -0.11440376906112541       5.2689239496886451     -0.22677168929580360      -2.3134094778473395      0.16585310538808073E-02  0.12971182609331278E-01 -0.28686732568411477E-03
    3.8552220277373022      -1.4689304275034154     -0.11258835276247446      -4.5145896047979166       1.6033752411657716      0.75345382150730300     -0.66345514214751766E-02 -0.33341001554161309E-02 -0.65566641729553066E-03
    3.7208686089614580      -1.2417244059338404      0.12328952576966801E-01   2.2971843191596353      -2.0379602600084152     -0.42705102635375064      0.74887614796153024E-02  0.75074406038095898E-02 -0.22378933409514516E-01
    3.9645364302365604      -1.3479901012316069      0.68721965521112940E-01  -2.0657504290878350      -1.1201823011886660     -0.47240979482081541     -0.51722488838339409E-02 -0.13607843754350091E-01 -0.64406478335140432E-02
    3.8686249102203183      -1.6324033009348937      0.47440844224110254E-01   1.2483266304573206       1.0868002140147548      -1.6679606213407028     -0.29520815001520262E-02 -0.64892632339006440E-02  0.18320457247828631E-03
    3.9721445112105456      -1.7392457742909757     -0.23737750164638563      -2.6293216307471896     -0.93544074937432542       2.0974956494451669      0.86645951004218347E-02  0.87449265989314462E-03 -0.42023176150907948E-02
    3.6797712746959497      -1.9776522671136363     -0.19331098831051652       1.8737216544135209       2.9811381549512270     -0.72363932087669436      0.35846259023641913E-02 -0.99733730126851938E-02 -0.40384892043536791E-02
    3.6626045500868911      -1.7457332244872332     -0.26538722174108220     -0.15905529017593509      -2.3130101272500760       1.7270576711843313     -0.10227599434136092E-01 -0.77287295559875790E-02  0.56099055001468390E-02
    3.6194047086560190      -1.9020235106666379     -0.49620598921709079E-01  0.45929878811849106      0.29221240582441205      -2.1286127225128451     -0.83260512025615796E-02  0.82177158811058693E-02  0.19746858099186221E-02
    3.6542367349268323      -2.0159574574695056     -0.19461104135259114      -2.1641078778133669      -1.6179529262762713       1.0645557520212308     -0.88846533764370683E-02  0.13249643194863658E-02  0.53364104145723068E-02
    3.3794535203409248      -2.3330896372333010     -0.16146625471698456       3.2099152606717070     -0.13814626896039886      -4.7936828706808319     -0.59200806377646131E-03  0.50824671706841684E-02  0.36628173815949905E-02
    3.5110105705885557      -2.5874456613133785     -0.64311079941547700      0.48705491553276761E-01   3.9148100752265647       6.1803704416769625     -0.24546847562443297E-02 -0.71920182839013691E-03  0.24924512181372371E-02
    3.7024481246543961      -2.3641607338893049     -0.40276115658125483     -0.77534446510587485      -1.5171635105556380     -0.90074794798917879     -0.61550230149842733E-03 -0.84995877589428837E-02  0.53153901256755010E-02
    3.7945232403946103      -2.3657076467976497     -0.27423820199913013     -0.86824651688785481     -0.95397145304305175      0.51800915449772511      0.11469988646473084E-03 -0.10826467906731807E-01 -0.16829877402325111E-02
    3.7363175065532808      -2.5256729069891852     -0.68022751021855551E-01   2.1437576521541288      -2.3841437904013691      -5.5233844107742804     -0.13358379623136685E-01 -0.12115969983317321E-02  0.95264680382287775E-02
    3.9172378501969307      -2.8632898087506926     -0.50001605847826813      -3.4137564619990211       3.5986905351525049       4.6075218697903670      0.35788981699971245E-02 -0.81609519223371230E-02 -0.46092741079609700E-02
    3.6498568713160497      -2.8217253689426132     -0.44636015282691166       2.0911494291339481      0.54380657794584775     -0.11530574557074659     -0.10749933134442724E-01 -0.15450764631896874E-03 -0.32102986833835723E-02
    3.7331896491052747      -2.6809082648672091     -0.40922334219957379     -0.78385223489415812      0.95189911682607042      0.44967379607031244      0.19702121743980783E-03 -0.43020121464967254E-02 -0.69529918291894588E-02
    3.6828446732900795      -2.3998024211559068     -0.30313767221199972      -1.4220877500845674      -2.0052954899152811     -0.43392557420410122      0.21696037410285918E-02  0.35830535408774011E-02  0.28276783478736744E-03
    3.3996474662116061      -2.4418667258191475     -0.26631739260606863       3.8995987529738430       1.1706244398628751      0.68727199971759231E-01  0.11640632183765653E-01  0.15831105334047635E-02 -0.28667624394432267E-02
    3.7282067478352787      -2.3032939829206645     -0.22164251736400853      -2.3824485695199460     -0.14574973863959256     -0.82294581870494803E-02 -0.10541336425605508E-01 -0.30432670148221597E-02 -0.66047436941865656E-02
    3.6893498788546255      -2.1665049889206851     -0.17063170202653538      0.36052022927520455      -1.0328555988538271      0.72026096628986913     -0.11245651381904587E-01 -0.65212742971372251E-02  0.64580174941151203E-02
    3.7143785335237047      -2.2131399375358325      0.60012169966674380E-02  -1.9237861046586879      -2.6913283225391247      -2.6118601058951878      0.74100608176475014E-02  0.15423818767126285E-02 -0.30007694480300448E-02
    3.4893741765980972      -2.5866791978740076     -0.19681146752358292      0.74151338864468530       5.2678575019854605       2.7805393245173393      0.19268097245228155E-01 -0.24462466058317034E-02 -0.12042447638352938E-02
    3.3398891598556304      -2.2544265131719499     -0.27865598051574871E-01   1.8272135716660782      -1.2649208514542261     -0.97818944315742828      0.74394378936704086E-02 -0.11076062561512501E-02 -0.48509881393007832E-02
    3.4747063262742017      -2.0753791722709694      0.58304129174609589E-02  -2.6190954930821326     -0.29202223510821523     -0.33845942253743111      0.19611243762294173E-02 -0.43344100740685398E-02  0.83879258164524483E-02
    3.1832929400311700      -1.9554302552791367     -0.16702803157028195E-01  0.90430253918453873      -2.9712618885898396      0.90000098210069557     -0.84401509915732476E-03 -0.35983577654457033E-02 -0.15920156774002433E-01
    3.0452365107548545      -2.2855691417109392      0.96210092158173541E-01   1.8459538895860907       1.2093814286301530     -0.33267358360567309E-01  0.12372147026970204E-01  0.24050499749543874E-02 -0.43769904869891130E-02
    3.1989699092336714      -2.4542444947664648      0.21754865054038375      -1.5203473116275545      0.73376854484312193E-01  -2.7978495940323076      0.29573287879487431E-02 -0.33277122134296455E-02 -0.11270098340254331E-01
    3.1074652704754619      -2.5963901923793258     -0.97694463024316502E-01 -0.72348636666978702E-01  0.67287844837856492      0.81121958201150079     -0.83027395115937708E-02  0.13424211325268054E-02 -0.55992855626440380E-02
    2.9935942342905650      -2.6406103417591775     -0.31082702654441596     -0.65223843156074435       1.7657182296736429     -0.71162601784565604     -0.13213047563812363E-01  0.32824715183363828E-02  0.10981757804059855E-01
    2.8033988603446240      -2.4249242464611243     -0.59379592697785544       2.4123977176823157      -1.2528750212402207       3.8039029250195084      0.45409530048079461E-02 -0.38537456379827972E-02 -0.53871972743244623E-02
    2.9729332335126717      -2.3857301228043371     -0.30804113852706200       1.4663463346723766      0.55275222942556645      -2.1990695910233380     -0.58760911791644332E-03 -0.19107316076860670E-02 -0.12226029636842051E-01
    3.3442827716227717      -2.2687814354414768     -0.36162470005457159      -3.7524312693438509      -1.6228737580723875      0.63982796328552438      0.67079198437660637E-02  0.23599885534304477E-02  0.12680938572250944E-02
    3.1420628869437222      -2.4068080045342994     -0.31586680519835370     -0.21570339955717735      0.40550247119817640      0.99638225965702421     -0.13602501222682584E-01  0.12273062225610865E-01 -0.23854238028968577E-02
    2.9157248802544187      -2.4729226576402361     -0.11314823214833609     -0.16956520141473913      0.23819422700398354     -0.79832992058097640      0.76638582136876465E-02 -0.81945951950590512E-02 -0.38213978996167741E-02
    2.6538680518503281      -2.5018833788054367     -0.35580499126488113E-01   1.5495952510887461     -0.21963842989535481     -0.10146947965067109     -0.70272699334443800E-02  0.15069091836470427E-02  0.91751155154485425E-02
    2.6474043239200369      -2.5736035832557911      0.31262573059618638E-01 -0.23112047780600217      0.15351039495563268     -0.51228364399316584      0.11562377024877613E-01  0.96869073030037001E-02 -0.10116468268540159E-01
    2.5986630295193738      -2.6177269811466921      0.49133030891885384E-02  0.84593464456635403     -0.65390975443084942     -0.15109565993933186     -0.49646303112194090E-03  0.66710940299521404E-02  0.80023940036613068E-02
    2.6998418316332979      -2.7741290344867733     -0.46666738891642398E-01  0.99278306218319146       3.0079029302568685       1.6715590847605069     -0.19036592993026957E-03  0.72485082646567278E-03 -0.17224236158358011E-01
    2.9207482428116172      -2.4772622680303020      0.14673550833213259     -0.89269378745297967     -0.91375435690351603     -0.15811020129640452      0.99248177837187868E-02  0.11221656495763455E-01 -0.46649238932552073E-02
    3.0307223503396572      -2.2831881606904076      0.34394636108854526      -3.9276436195571955      0.62206854521307986      -1.6990688249080379      0.55830359639092997E-02 -0.68439474208044082E-02  0.89595044902557319E-02
    2.6176787156252899      -2.0516556869968867      0.28279721818180109       3.1099547533346952     -0.47055918666681712       1.2620302259415814     -0.52707009895280876E-02 -0.56360473985872517E-02 -0.47406643906444113E-02
    2.5945759620257163      -1.8262216443449526      0.41320746511757911      0.37025754457955107     -0.10333808322866368      -1.0263799900595270      0.11030717209548957E-01 -0.68714368719626773E-02 -0.31190785829292023E-02
    2.6343951505195942      -1.6120861392564851      0.37109172674276608     -0.60465435159075664      -1.2304152646917395      0.78438538350517217     -0.50619585626043850E-02  0.18725136914026219E-02  0.10023813324475217E-01
    2.5671071507720931      -1.6090990361274791      0.46840803344143883      0.72548599754102038E-02  0.48628393361951872      0.80269668885937351      0.24742526284469157E-02  0.99465239544811457E-02 -0.83791875910688707E-02
    2.5055123094866989      -1.5243658397477988      0.69452244798927232       2.0046556394289357      -3.0349773596881660      -2.3910776933197528     -0.33494648763494617E-02 -0.16113679478910514E-01 -0.22618643356087098E-03
    2.7293598839903628      -1.8701672064922794      0.55123258226518868      -2.5311237366573005     -0.73971533917886334       1.4834821793901380      0.65069504476906737E-02 -0.36523428656773937E-02  0.37189348599810934E-02
    2.6110082036371272      -2.3042862802277906      0.60884819466249329       1.8527543250101768       3.6887452719460430      0.89312163494279984     -0.94939144026353617E-02 -0.24770730022072307E-02  0.10679195932455920E-02
    2.7692151626912671      -2.2356386715447232      0.82742145035588044      0.28942978759386367      0.29648608001082544      -1.7560074672959081     -0.40306593805263802E-02  0.46400702974636054E-02 -0.49536998431710666E-02
    2.9793763831052176      -2.1157188606969961      0.75536418332521560      -1.4545638926942754      -2.4726439761385377      0.94129648079384365      0.31341657758128250E-02 -0.56977828543249842E-02 -0.40707558325447923E-02
    2.9463085303418985      -2.4003753994172530      0.83831225514335017      -1.3827954375428879       1.4264653921807788      -1.3172888561859144      0.64299195864800929E-02  0.38652212289096433E-02 -0.45725819841814230E-02
    2.6884976470290991      -2.4544348794267283      0.70761043672631307      0.87534404481072425      0.40076055379075121       1.8200430214800138      0.58626473748115693E-02 -0.19357230306860096E-02  0.12226641756641898E-01
    2.5656750231273886      -2.4427097689820267      0.88281470741733048       1.9030197149780446      0.28272988345599319E-01 -0.56518915142188519     -0.26934579371031830E-02  0.12847201645946882E-01  0.82872944611284138E-02
    2.7705255967019542      -2.4261617312920065      0.96023774589464039     -0.57802167445753883     -0.38980881776312570      -2.1736417025251229     -0.81662846627086338E-02 -0.70556810897004496E-02  0.10989344188963024E-02
    2.8696369335229748      -2.4736152459514344      0.68166949436330471     -0.86122295969854934     -0.39654023054837347E-01   2.3126727653279198      0.10710460995322357E-02 -0.23889759272597288E-02 -0.46585899581684798E-02
    2.8250364293965649      -2.5335334872203705      0.78761942411433816       1.8121881127191837      0.60859149789665024      -1.0398603011916308     -0.85937546633774176E-02 -0.12451968867219776E-02  0.25928103603406472E-02
    3.0837520245846868      -2.4879886339150725      0.71308540936992726      -1.4481162888786154     -0.99942735035924235     -0.18498449376540910     -0.76188578951752461E-03  0.91060165871579279E-02 -0.78434402455165309E-02
    3.1042499365228471      -2.6159090053840677      0.60079496427440915      0.84926509123313265     -0.78810669570098957       1.1658266205733787      0.13629892682799127E-01 -0.62659555085042840E-03  0.19099007383602817E-02
    3.2599457504731086      -2.8598149039727723      0.68631720135579399     -0.32961757842685863       1.5325544155835573       1.4761574961882342      0.46417978897528300E-02 -0.13419921842865445E-01  0.70600494277083259E-02
    3.3596368899927396      -2.8566195052255652       1.0009737219365851     -0.59846029627433817       1.4934514248852906      -2.9420291222121158     -0.35461174829980457E-02 -0.87277610360905200E-02 -0.93508256935309619E-02
    3.3657026563649555      -2.6098593434654185      0.84845931576026545       2.8343453346966130      -2.9507956974859479      -3.0436021248990404      0.70230660880836737E-02  0.55677605388564366E-02  0.18876305281528838E-02
    3.6757753905601445      -2.7650242332931008      0.41877732463790696      -1.3589228970614424       2.5693331815097036       1.9482440813601838      0.19385265733604662E-02  0.51981270824685843E-02  0.15754481927324260E-01
    3.8937965728926645      -2.6018127498143504      0.12604169450396496      -3.0698358823055254      -1.1833111231373556       2.3135727741112722      0.86597866282982494E-02  0.11155045499284366E-01  0.13116184617446014E-02
    3.6343102843938366      -2.6103023725898349      0.17312776955214873       2.0440673596652066     -0.55433877196718195       1.4563577554457294     -0.89227261226154653E-02 -0.73052858040472124E-02  0.10982895192636621E-02
    3.7125267576299210      -2.7075432889075692      0.45249121591262764     -0.78549505992873081      0.61403171025243863     -0.73373628304354477      0.11570639272316718E-01 -0.97008293491791520E-02  0.54274725087160580E-02
    3.6601033589047551      -2.7060079670098633      0.62894920628308071       1.6574393446048068      -2.1475411027769558       1.0060934712757190      0.46983703145544453E-02  0.62874316872991720E-02  0.36809651220984785E-02
    3.8446839804938273      -2.9965415889366400      0.90216156864277619      -4.2786972764989946       5.8570725539576927      -1.5750063827129426     -0.10097483587311107E-01  0.56271241265410943E-02 -0.50047858810554624E-02
    3.5157367773919992      -2.5776496771293740      0.95131139025446865       4.4133225444647906      -2.0801100387025189      0.88451812571210819      0.49827229631671521E-02 -0.12226690613476254E-01  0.22855880528455108E-02
    3.7363938125073539      -2.3356083712833904       1.1464604644585941      -5.8318346649754540      0.99207892182976998      -1.0248965130395042     -0.48311858089684634E-02  0.58741723587125705E-02 -0.87332809323179550E-02
    3.2662562266635451      -2.0505774959651353       1.1785259332758402       3.5889393894956170      0.58289095204901653      0.53072972418802045     -0.34188527626799470E-03  0.38609356069247980E-02 -0.90101706121872294E-02
    3.1665924054771604      -1.6232915130055345       1.2884516651443851      0.38262088359349472      -3.4314370524029085     -0.56626792802430226     -0.68380780412664599E-02 -0.84878218112183212E-02  0.11465711321440253E-01
    3.0998520813370081      -1.6630076217963607       1.3358199090702920      -1.1017500881706570      0.47136984039858210      -1.1931759411798493      0.17225088629935215E-03  0.12994456668002918E-03 -0.88560828302475247E-02
    2.8598630152312934      -1.6216522481713771       1.1833839918339855      0.27726300762917699      0.28403621890817798       1.2254393304918989      0.59435179444462527E-02 -0.54560604839946070E-02 -0.68608080209493494E-02
    2.6562280272731256      -1.5298439199415588       1.2334024959746201       2.6907462477137623     -0.76281161250817209       1.1887146349041888     -0.37786854142263238E-03 -0.69042200764894979E-02  0.33425102204209800E-03
    2.8909466573838887      -1.5651757414622265       1.4652904687107990      -2.7592364629476380       1.7217443892663944      -1.2595134921745956      0.11166718975399448E-02  0.53799715137525794E-03 -0.57324783149461656E-02
    2.6900844559870594      -1.3266506621685443       1.5006576462218497       1.9520362132868150      -1.9788801210326161     -0.35361164526374939     -0.72826478206682310E-02  0.11480705571054406E-01 -0.38719677788254803E-02
    2.8134507380802840      -1.4127017540156301       1.4771707518455175      -2.2312964477509931     -0.62054667428685006      -3.5996697924985006      0.14841586555078834E-02  0.16797695247776634E-02  0.32748638793727025E-02
    2.6279186883978496      -1.5457125875881519       1.0273522779624651       3.3824390451702073     -0.35017667189606960       6.0225146734819823     -0.22073281146273160E-02  0.11336445218173008E-02  0.50883953222857770E-03
    2.8768781797203915      -1.7420269800677550       1.3367761757673995      -3.4935991817292682       1.6258587513821843      -3.8084073907524223      0.37982012547241872E-02  0.17694365291980318E-02 -0.13516524674321850E-02
    2.6226215545368561      -1.7154811065821649       1.1029937523976410      0.21116726572784833     -0.86404073178869878       3.0598100132951211      0.15374317399734494E-02 -0.15848291624411814E-02 -0.15864740316329229E-02
    2.4001176370537185      -1.8224365716742108       1.3414836677276685       1.2746462770697331     -0.79539229463377797E-01  -2.2453194618331502      0.49000936046748045E-02 -0.43818883809323417E-02  0.79976890452226890E-02
    2.3712724418084918      -1.9577456405321310       1.2181788658397223       1.9250633399058030      0.39741208666828842       1.7479364269800015      0.17693142154735497E-02  0.38237235363154376E-02 -0.12626721463693480E-01
    2.6481819067815939      -2.0165476101619428       1.3825461795602647      -1.0978780436367046     -0.10296820035684598      -1.3349093493945214      0.21908878936121035E-02 -0.51915300180267465E-02  0.49721817370327326E-02
    2.7661951253317723      -2.1014552935429434       1.3309379168258400      -1.1922411906946919      0.25649010720023618      -1.6257964395496765      0.11804432026460088E-01 -0.86959628212066598E-02 -0.94044719707240265E-02
    2.6820923246419639      -2.1364561283611487       1.0266579643189713       2.3769765084137124      -1.6437447950995219       3.7420558395563921      0.17876447034974152E-01 -0.10274253621293639E-01  0.15509870015740113E-01
    2.9342710042415732      -2.3909004726285943       1.2759605563688314      -1.5892725180974427       3.1476244399348392     -0.43561880056745784E-02  0.52879785076145325E-02  0.68663989440147510E-02 -0.77144591755295977E-03
    2.9740799437139391      -2.1930272468880565       1.5568574978234977      -1.0152456984308316      -1.4597898074331372      -2.5143120409629587      0.36480046651199416E-03 -0.53360713848880081E-02 -0.27399856465750716E-02
    2.8411005956404973      -2.2239896722311245       1.4352573893111567      0.43918367348307030      0.57699344195532676     -0.25797768460661041      0.73065526864972696E-02  0.10996196313296736E-01  0.59890720065973735E-02
    2.7854490942825816      -2.1538237093337407       1.2688791745520696      0.60932658340842016     -0.92879372995632614      0.27580610986826332      0.28378551122818507E-02  0.93863694361826511E-02  0.14398486508126807E-01
    2.8372064111102846      -2.2475870833788725       1.1491296367019752      -1.5906697922953099       1.3379291668490094     -0.61584476413443090     -0.26151981884554587E-02 -0.12245616843844509E-02 -0.15911263062268866E-01
    2.6309055842726123      -2.1189857687361817      0.94424564881264672       2.5228187445455799     -0.88646442746012077       1.2593202715460168     -0.29657922540518022E-02  0.52200278878062889E-02 -0.32481878902255179E-02
    2.8423481188661071      -2.1322216568468835      0.93889978445576272      0.55133056168066152      0.47713791714803766       2.0725749762766892     -0.10078860776874699E-01  0.11233958227050422E-02 -0.71487288641749469E-02
    3.0994713656667967      -2.0741990920014781       1.2346528046674232      -1.7800754088913997       1.9049905316133116     -0.83770102851435368      0.13893948310642834E-01 -0.10398842086702942E-01 -0.26490912054577542E-03
    3.0987189293383621      -1.7344465102360083       1.4120699207239518     -0.18169816361928981      -1.8035949382240226     -0.12805602732012683     -0.10108687266739302E-01  0.80396782755545182E-02 -0.58875978382131322E-02
    3.0663656109447621      -1.6475142836938086       1.5984058247639641      0.67347538159207881E-01  0.23369051166036708     -0.82110135452198718     -0.40438181466324608E-02 -0.28932381559632070E-03  0.68835438108734159E-02
    3.0449782351711789      -1.5158085080488835       1.6440212674435768      -1.6164211097726870     -0.59744763276605695     -0.19851780155151167E-02  0.22663185931612873E-02 -0.67908836137433592E-02 -0.68176762520288925E-03
    2.7613593670970298      -1.4932319348306760       1.6853244335328557       1.0487523824545857      0.95274096275538023      0.53071753599788574      0.12562375403586401E-02  0.54589767519581667E-02 -0.16167533075386320E-02
    2.6459349910328118      -1.3099775096672523       1.8169399730400153       1.2151704443571989     -0.39864837832575528     -0.10225762826265604     -0.65071574279209621E-02  0.63093909932736558E-02 -0.13668278720986748E-01
    2.7381825407772684      -1.1890401997764517       1.9359525957859534      -1.4752424042567798     -0.13367391212704244     -0.19479392172619686      0.19823937087679155E-01  0.89258847050306400E-02 -0.11301787569768962E-01
    2.5741433008763774      -1.0923001238776198       2.0201996519552456      -1.3944257404136939     -0.18868377484062021      0.71236263240877828      0.90070942835298595E-02 -0.49709181574173478E-02  0.12936027037557807E-02
    2.2315151652699154      -1.0381740300960185       2.1956123773492311       3.1799368651728792      0.40249793809893625      -3.6338251177608787     -0.31510778256209626E-02 -0.55399444118406915E-02 -0.62621159725209097E-02
    2.3536753146163489     -0.92561720542918235       1.8407807962716489      -2.6953027223566677      -2.6719369369361443      0.70702560819938823E-01  0.46311864710757433E-03 -0.11463901916121011E-01 -0.69641010072163390E-02
    2.1115502043116963      -1.1732884390849851       1.5325095363666459       2.9963727132282072       3.7996326254175741       1.9762407590112434      0.13317552129603616E-01 -0.71662545679855860E-02 -0.84490435002004816E-03
    2.2870794974732345     -0.88056484671823387       1.4727266156832532       1.0812395842688676      -2.7031205634693785       1.2868088940180469     -0.12294130378335044E-01 -0.87688491530721890E-02  0.86845438525595675E-02
    2.6174352043748903      -1.0000267688144295       1.6064310553281238      -3.3382945487609179       1.0720234665981849     -0.92985765871535744E-01 -0.36694137861053022E-02  0.10082665912376387E-01  0.99149270801657252E-03
    2.4276277501767423     -0.95434232549269082       1.7432692224537523       1.3618668211783755     -0.71965034464044053     -0.62304701917545047     -0.38380157063193643E-02 -0.15982788492585609E-02  0.34404770471103685E-02
    2.4719647394764173      -1.0361620217680345       1.7764439831994345     -0.28023671148547213E-01   1.0920281581861464     -0.78850425472871422      0.24605935700061643E-02 -0.40401860032628356E-02  0.17762354200694386E-02
    2.5103383167401274     -0.92230658023984391       1.6689082650497544     -0.40156564951935064E-01  0.34537425377960557      0.39800115743420333     -0.75866283039536242E-02 -0.15885591494422258E-02  0.10100606614894314E-01
    2.5413014814535635     -0.74872358925379900       1.6323563231212119     -0.75385369664293722      0.10170759946794804       3.1193108057171459     -0.62716794063204517E-02  0.42228429265561696E-02  0.26362321972832614E-02
    2.4620636772219426     -0.59946385899162402       2.0316079311071347      -2.0384367520768003      0.27895805525222428      -3.7732010947553802      0.42818609131742846E-02  0.11799693039271641E-02 -0.11769002427142183E-03
    2.0992970311611017     -0.40985943169800698       1.9121299116690333       2.6338225925187686     -0.68852762730754113      0.72829279465956132      0.16555173760570696E-02 -0.47150232426014238E-02 -0.52698812455989064E-02
    2.1024577410572189     -0.28757447615707371       1.8881046339856551     -0.26074286622433640      -2.0543976712529912      -1.4410780514679840      0.11707552430057167E-01 -0.88914898310136214E-02 -0.31599553667178704E-02
    2.0643179625228245     -0.50329066932087374       1.6411853202778302      0.84379892806656265      0.20488769679286600       1.9074741665722053     -0.27834094460925662E-02  0.48436469208024135E-03 -0.30471295393574849E-02
    2.1667962467134574     -0.70302646211920661       1.6980057859520032     -0.96714747019524294      0.99112760278144543E-01 -0.25175585706700460      0.29868587920720557E-02  0.17559816849395338E-01  0.50039718434202740E-03
    2.1029301380964349     -0.88972263066377244       1.7121638873462564      -1.4584242679510302      0.88988789092557308      0.84882012904192761     -0.38823167447974427E-02  0.40038417769290291E-02 -0.17326014865086670E-02
    1.8150306111409757     -0.91837249597509918       1.8588890553456934      0.13912889408390688      0.66146788219463792      -1.0842612138881143      0.61812876406293071E-02 -0.12483386584341005E-02 -0.58721513248571888E-03
    1.5395857581738970     -0.83996957716233023       1.8336973109155041       1.6772926053522594      0.22060113173423160       1.3376014598646317     -0.54407912865852559E-02  0.66530213418714013E-02  0.10473416235418531E-01
    1.5381301267819396     -0.72066895249514018       2.0352539777717666      0.35529586061044788     -0.66616458366518516     -0.70805980125084245     -0.98257102508980676E-02 -0.14057100039144288E-03 -0.44368432252892553E-02
    1.6009453700047509     -0.71445614102838673       2.1213671985280143      -2.1438835315582789       1.8918204760223700      -3.3796590169856890     -0.14494732869005933E-02 -0.10123792957070443E-01  0.14543604147174705E-02
    1.3771354681483015     -0.47458321227736655       1.7596738881708900       3.0751647965076909      -6.6726801414554009       2.8042650266149320      0.53267399914851410E-02 -0.18259871909835912E-02  0.21124985693916631E-02
    1.5183009037276174     -0.99886706508845113       1.7486243141530464      -2.2829323104249424       2.2237658732081043     -0.20947197375006624      0.90270172770074986E-02  0.56733009036689097E-02  0.38885565071937744E-02
    1.3726990893327855      -1.3643993041509177       1.7037791421530017      0.75944675682488993       2.4505309246940228     -0.66671352064471645     -0.13355463170279247E-02 -0.53582595430645696E-04 -0.86480639739565657E-02
    1.3294696274029925      -1.3771269895616738       1.5318472200885840      -1.1393380514196967     -0.25200754950034288       1.2312342906399645      0.10794084955009886E-01 -0.51318698064615198E-02 -0.54724143239357481E-02
    1.0952890791432026      -1.4319646771382626       1.5749720205707463      0.26822598803771963     -0.92850401279463401      0.42682053653346302     -0.49879854283574332E-03 -0.14781133117445222E-02 -0.44451102529792230E-02
   0.91394165732517119      -1.6354349506647221       1.6857120143548485       3.0607473313550040       1.4118887507501230     -0.13886178963357618     -0.99162567522270706E-03 -0.77953429907737792E-02 -0.13099494785885790E-01
    1.2218198876610062      -1.6102384763326347       1.7716963098517653      -2.2963015327385512       1.3713936799369650     -0.61207392128890770     -0.12219725060444331E-01 -0.16621636317954991E-02 -0.10510112272101857E-02
    1.1630706576882455      -1.3548835252301656       1.7601669305904020      0.35455983502641708     -0.24860201335654775      0.31694085217876222      0.98406870961318393E-02 -0.80544279526595375E-02  0.18827015159821325E-02
    1.1634888603973617      -1.1350433823372454       1.8026699899062679      0.27069039693161040     -0.47635923821986625      0.65844837284153857      0.76972166573876510E-02 -0.88807423545014252E-02 -0.19729863299431161E-01
    1.2106119234764652     -0.99606279375529472       1.9590319853358531     -0.90956399921327244E-01  -2.2413235505925253      -2.5592732065107593     -0.40591960873497257E-02  0.20771367912335581E-02  0.56502096565198556E-02
    1.2388591937455964      -1.2186918125163333       1.7027235424969347     -0.87224295513505345     -0.97871856188215300      0.99287883424980672      0.10709774573347985E-01 -0.13221999306487264E-01  0.48976014471837637E-02
    1.1371095668565128      -1.5747054170535022       1.6053918152595981       1.1699321933491607       2.2562204052172325      -2.6014730104948294     -0.11433622752732298E-02  0.12210214283192578E-02 -0.36071803103161493E-02
    1.2017502792132992      -1.5960267410336191       1.1660342343355568      -1.7285135172304891     -0.42697997842536117       1.9627414095448716     -0.39496568645922547E-02  0.78844126801296266E-02  0.32330577208965483E-02
    1.0009096947479976      -1.6901633373109193      0.95712113056444104     -0.30781488704943222       1.4436770798094594      0.13268957515895871      0.55701167184436517E-02  0.27703246002526161E-02 -0.76822764919816100E-02
   0.75744256097712648      -1.5558870779343850      0.77470847558215850       1.1633064984810868      0.46840609687609980       2.0230044772079907     -0.23684160659550590E-02  0.75912107098750070E-02 -0.69275300700382125E-02
   0.69224457674284612      -1.3358590527752991      0.91680118053175497     -0.38763021204446918      -1.1544247055089292     -0.26101018242031754      0.12008443347657494E-02 -0.46368421619638056E-02  0.67008468656287734E-02
   0.55459820179709229      -1.3054666174720677       1.0218432146131895       2.9948513476112963     -0.73962203611745747      -1.7577465948476476     -0.67519210748427927E-02 -0.10053172896131946E-01  0.99812254429165748E-03
   0.88241533058225996      -1.3894504700326400      0.84981024870910937      -5.2335996622901089      0.78559557679451608       1.3550523310519751     -0.61711525519181354E-03  0.38513085290623472E-02  0.29473377421067593E-02
   0.46148281536073010      -1.3590086772124372      0.87673592363017394       4.1960846951058199      -1.3145302937877099      -1.1589720845865044      0.22213979573894038E-02 -0.86442177920977858E-02  0.74053617921882031E-02
   0.65113981415213573      -1.5357072069277824      0.72104723160387285      -4.1271507502926230       3.6716596737497111     -0.42036155814398124      0.93914587414010153E-02 -0.71760831805378622E-03  0.60092569166281251E-05
   0.29414490369456320      -1.2240961197852591      0.55333228576040439       2.6223852984366238      -3.1749606880457582     -0.55489132595940927      0.42531658177391019E-02 -0.93683898551644162E-02  0.79978487475172999E-02
   0.24237600205169271      -1.3186466397054004      0.24717328723588539     -0.96216166213694709       1.4940932768674144       1.6057422494094142     -0.27181438225884480E-03 -0.47480255833520779E-03  0.11375144962106343E-02
   0.27871146052324002E-01  -1.1699281812585354      0.19142967838815111       2.5192295202532273     -0.52829691523998201      -1.0245770647474717     -0.18775603439183108E-02  0.14472083687497861E-02 -0.24025883416816385E-02
   0.22611464029194117      -1.1108288879880761     -0.27957230447878997E-01 -0.46345874160826972     -0.61040956015188907       2.8203564417327569      0.49773358537142653E-02  0.12125936980784680E-01 -0.62491719704903942E-02
   0.35248865357462056      -1.1511277484396978      0.21317810036353677     -0.28512812692969641       1.0600862447639030      -2.1682521478121575     -0.14371732741573884E-01 -0.20629289716509458E-02  0.82236649289610109E-02
   0.43581709914093042      -1.0095440482893376      0.90369341564807221E-01  -1.1910313566933031     -0.28148953869344184     -0.32209637366837074     -0.13767620921474322E-02  0.47416108270197377E-02 -0.40640944581048360E-02
   0.31458473257557806     -0.91837286667507090     -0.85295758576390893E-01 -0.39045775974193436      -2.1721711470214471       1.8405403000570919      0.82252285422124150E-03  0.48941410927161311E-02 -0.75417553490509520E-02
   0.14248785638268269      -1.1742998208369770      0.41388637561949701E-01   1.2724842701959453       1.8469393342724549     -0.90628011912489892      0.51255510477410116E-02 -0.25413455246650063E-02 -0.96258009436371514E-02
   0.17388056985381184      -1.1359347481518851      0.23856763171475923E-01  0.18783650278626995     -0.13847537236851803     -0.52467895925159880      0.22176356799512020E-02 -0.66118007484072816E-02  0.18099664606002212E-01
   0.23845082723563363      -1.1232006801353245     -0.87686025675088611E-01  0.31905202531686688E-02 -0.54800545151696411      0.47677918842064998      0.13802705316592889E-03  0.90441038741897462E-02 -0.62459929155345567E-02
   0.30398795802817269      -1.2095239357490966     -0.11365267265024502      0.31466471838154597     -0.34935412223851658E-01   6.5764130207303619      0.35998205043860088E-02 -0.19513564927633231E-01 -0.12823091612605628E-01
   0.36698881635021607      -1.2571851658064901      0.48502866297898062      0.95748823398533367      0.87871212506576979      -6.3048473939833665     -0.31430277617038316E-02 -0.70144689796673987E-02 -0.87396791494319670E-02
   0.63645624688772584      -1.1967461245211468      0.50613583983856714      -2.8029326689939702      0.23688620750392475      0.47708056038213553     -0.55346021192790307E-02 -0.21961789643876184E-02 -0.19981645320892305E-02
   0.43890921936230320      -1.0947220399531108      0.60843541800760548     -0.80429661143393694       3.1317456415396419     -0.28793525592014768      0.12920923920560212E-02  0.27658593433175227E-02  0.66076292239728440E-02
   0.20258989959644275     -0.64728277706605608      0.64642890868328884      0.64295067862463307      -4.0236094538942631       2.4604636756949971     -0.14609140924039810E-02 -0.68861925030666571E-02 -0.26167962133726297E-02
   0.18618033057745020E-01 -0.68717879459342668       1.0306899001849612       1.6053924873660601       3.2985699786753804      -2.8355472426208914      0.11752476872985501E-01 -0.23602404154601242E-02  0.40563723122506445E-02
   0.57081310163084931E-01 -0.26699668482721806       1.0226058477077222      0.22802073479789811      -2.7112935964015534      0.44732177634121795     -0.14130946634753616E-03 -0.28911658641528337E-02 -0.13833798929163699E-02
   0.14772495410217759     -0.21319641420116375       1.0926998506725158      -3.5864063378050384      -1.0726472011082353      -1.5498214046451371      0.14546284465893899E-03  0.33430468366004995E-02 -0.13308805020368908E-02
  -0.26316102373531552     -0.31632451194967559      0.93803775332106021       5.8918685091653744     -0.92818558745504653E-01   3.0207148520786475      0.64872712354891449E-02 -0.11060158004652765E-01  0.23018461217454433E-02
   0.10671566133856264     -0.43043030610128158       1.1829910483056092      -2.5344149860387550      0.95442746797559497      -2.3649530800714293     -0.77950076593110151E-02  0.11344512691245368E-02 -0.60495897077885719E-02
   0.15648495290748024     -0.41450929271151116       1.0915326561958458     -0.23121592298671895      0.72098055184609011     -0.94714274401957432      0.77803982970668650E-02  0.15388773083234442E-01 -0.11211682673723855E-01
   0.16365467237585807     -0.28089788517321718      0.85170929531588191     -0.90893463690550735     -0.50800563854612879       3.7302403442854182      0.44109115952003508E-02  0.95332452039277871E-02  0.68090432939422740E-02
   0.33729374385538628E-01 -0.23574103908478158       1.1937275253926953      0.26681067707584322      -1.4140742763558012     -0.72324196254731965     -0.83667021161868728E-02 -0.82899418858765617E-02 -0.10915581758468296E-02
  -0.61320795844143551E-01 -0.41247533030598699       1.4406243107576204      0.66237044692107194       1.3319686572110121      -2.2611754535330948      0.87648900096962135E-03  0.11754870394957706E-02  0.55962913430007699E-02
  -0.49891167324989931E-01 -0.37319945542562621       1.3138511923085485      -1.0844488050572552     -0.38722076143604961      0.38424582439445826     -0.20642344052717379E-02  0.58213742432760007E-02  0.64232214315900205E-02
  -0.22856112992994235     -0.40269226109572531       1.2575396938006480      0.23664386898270978      0.21521979241622743      -2.1039072494272411     -0.68418152104206265E-02  0.37226395874804807E-02 -0.85801497226045687E-02
  -0.34487589473796454     -0.39576255661199061      0.89774264738863130      0.70551086115689843       2.9311254017572952      0.85188619617629624     -0.72256090653545213E-02  0.45847004669822278E-02  0.11531278031285952E-02
  -0.35537743729886190      0.18718408262803441E-02  0.68759862815728356       1.3828114261841424      -3.5407740929895088       3.6066363151376777      0.48367290861982548E-02  0.21963100645652454E-02 -0.99321958008071753E-02
  -0.16020809741590669     -0.82371127663681196E-01  0.99182181004435588      -1.0604094927207630      0.59399509529462935      -1.1620703093146945     -0.65211853471094650E-02 -0.37579724961513405E-02 -0.58954578248723299E-02
  -0.11692641344750986     -0.76855344930213412E-01   1.1464451429720453       4.6410894929156221      0.21586358202733549      -3.7050860364794258      0.19382074245890557E-02  0.59824164927406026E-02  0.25992535068397604E-02
   0.37963940454351169     -0.51754066520483789E-01  0.85832961361536009      -6.6834952902360962     -0.60582088624013430       2.8756769436887906      0.48766309382928252E-02  0.71758844702984881E-03 -0.18088010513805930E-03
   0.88298136593703488E-01 -0.10988680089424903      0.86503710387956168       2.6994927179933668      0.82669332203227686     -0.45626232782487508      0.80922496586596782E-03 -0.91322361941288122E-02  0.13902743863953293E-01
   0.24579462878252745     -0.28100274588281390E-01  0.79250755692293962     -0.86848641220759004     -0.70582820045757344      0.97613034213634553      0.14785799736573846E-02 -0.53927668552974026E-02  0.43903232992191787E-02
   0.25164983760895154     -0.71172359935455398E-01  0.89407296904387101     -0.94248346202114175      0.57378140674181455     -0.95340796227167279     -0.11922461823048430E-01  0.63628735377285472E-02 -0.91599376437093705E-02
   0.91849073772581530E-01 -0.12220465074579823E-01  0.82522241665457885     -0.72035534478991314     -0.64737196404212705      0.55582698468847569      0.60073486076655802E-02  0.20621751969755117E-02  0.74244125672244810E-02
  -0.17732404705723695     -0.63664989922852938E-01  0.85224684223501024       1.2913643836451569     -0.33728497658989115     -0.20418308557172735E-01  0.26555754058590619E-02  0.89314377560129055E-04 -0.51339590988811468E-02
  -0.23820371433483112     -0.18015881361414138      0.87796881363539281      0.26721210472413970E-02  0.76747378093299345       2.3061189685083132      0.16133643160989253E-01  0.28054143391672004E-02  0.10739587493179492E-01
  -0.28858329404710892     -0.16240398744802365       1.2447440171562112      0.81742464597886677     -0.95256238391498427      -2.2986929022192784      0.12387868629447685E-01  0.22750358339382604E-02 -0.31856207133409420E-02
  -0.20363676523814733     -0.30969652409653070       1.2713601917778494      -1.4039767938189247      0.16820660280115843       1.3340379034779897     -0.29636557716102852E-02  0.60901312384050721E-02 -0.47850100551549701E-03
  -0.35251071407891288     -0.41708378801515794       1.5108403864830322     -0.39869925496467640       1.6842890746866519      -3.8269919042256930     -0.49168666516383186E-02 -0.10351563030331246E-01 -0.57386564352166491E-02
  -0.54053592336153877     -0.27219093197261857       1.1776307584376942      0.87097109464617539      0.39456915699150436       2.0470051465337997     -0.22563642155403185E-02  0.50175504136535376E-02 -0.46902328361286827E-02
  -0.61622026477946013     -0.34912229538936336E-01   1.1280542961823119     -0.26769797007858565      -2.5633878592025083      0.12697858581474608      0.31609582830549598E-04  0.44646512054246912E-02 -0.51408076921655166E-03
  -0.73868578878483604     -0.23099994681447633       1.0993710196264750       2.7294095703187278       3.3503853363449343      -1.9190649028027928      0.17744035699711613E-02  0.52416995999198523E-02  0.56142521212390051E-02
  -0.47921285584305190      0.52870021831650925E-01  0.83004759742247269      -5.4249289832735315      -1.1289130710528466       3.5579087215781260      0.63144468643621665E-02 -0.82626129461966097E-02  0.13117702073319415E-01
  -0.90717382476510788      0.18714686785131285       1.0143946084773436       4.2039613763990129     -0.29934405010362333E-01  -2.1513334363565089      0.10634120883403431E-01 -0.33240850009187695E-02  0.13366734675768210E-02
  -0.77397419009059798      0.36270025350719115      0.89961717041642342     -0.25604521252107965      0.38652043303159134       1.4130512216614106      0.61577835212912602E-02 -0.10758236753741934E-01 -0.39701251743945454E-02
  -0.68604906919616215      0.59779517032386542       1.0201984396537322     -0.25514582597544067      0.66125022202193173     -0.53565154935761849     -0.11048698934768009E-02  0.74626930910034472E-02  0.67249386115406651E-02
  -0.64238475098281611      0.92493065265325181       1.0509928863573550      -2.5434776451441423      0.15130362032376027      -1.0694729813661634     -0.60868282485870839E-03 -0.44333746762494908E-02 -0.93285954863353560E-02
  -0.94735317179290290       1.2266196036077832      0.93345368958020802       2.3392323396663781      -2.3057343149662226       2.8095315081774554      0.32228555043370966E-02 -0.37632174832635812E-03  0.10575113038728379E-01
  -0.93542050168617030       1.2161500960033054       1.2433123866528371      0.93979797009906596      0.69208707340256503      -3.9713378614318127      0.15079800239440999E-01 -0.16912532609145048E-01  0.44269688125067042E-02
  -0.78126534811307946       1.3113819039802428      0.93410942787911300      -1.0523158465393265     -0.16245459399086751       1.2722477846069695      0.10076284088422649E-01  0.12867844359419678E-01  0.82544789104247451E-02
  -0.78800690950188335       1.3938748411166166      0.79862428268332974     -0.89888996542713118      0.18859190997309211     -0.28016587124505038     -0.80550954962445021E-02  0.44478022222125269E-02  0.57857206095468516E-02
  -0.94474696730228713       1.5030925116119391      0.62419496446900280       2.7551201680384252      0.59670683882670651E-02  -1.1279196554003521      0.99820512964818864E-02  0.49509878450615386E-02 -0.13206136350294773E-01
  -0.68711299322379782       1.5964313033904505      0.31666096922783904      -1.6417914659363555      0.86812033592316551       1.6232697929564857      0.70878653005423953E-03 -0.14971070319209634E-01  0.18212877718074560E-02
  -0.65785592269998028       1.8495249100944684      0.22595703203116255       3.0493426642037980     -0.57281086847360085       3.2368975161459246     -0.40138738142392327E-03  0.69010095746135924E-02 -0.95553582320213604E-02
  -0.27476182726853038       1.9628273197137422      0.54537902617832812      -3.5866080974413563      -1.7384147386214726      -3.6745352398309787     -0.80514427131255228E-02 -0.38385255686859132E-02 -0.90976447388978476E-02
  -0.33660645970037473       1.8283677604751944      0.37655002605797278      -1.6910826539013573       1.9822253607077971       1.6621284283566935      0.27816603434716591E-02  0.37707367000088254E-02  0.76435900094717346E-02
  -0.64403383443628615       2.0078449504330904      0.47802790433229242       1.6123172180543386     -0.84175943743543835     -0.51866489123502571E-01  0.19539503495965227E-01 -0.87899348088684714E-02 -0.19553275892758570E-02
  -0.72242627965070094       2.0713602206023389      0.58957568102322944      -2.9897343463427783     -0.65779969036355734     -0.36206554130195628     -0.49260231236998298E-02 -0.65303896718362786E-02  0.25454604425168004E-02
   -1.1754845232446991       2.0315030024600742      0.62436904599491327       2.6448125775445286      0.80445232442404557      -1.0091633330931100     -0.53222054335844149E-02  0.11860936644350062E-01  0.33809071156787329E-02
   -1.3114507209088837       2.1186461429388910      0.49510051920359088      0.88323335360794661E-01  -1.8611465652439347      0.43767394916550489     -0.43556364510344281E-02 -0.81245809141443637E-02  0.11184489711754453E-01
   -1.4277818174462922       1.8916444919404896      0.44360767163755932       2.1228522419146687       1.1449706155668837       2.2753411710884870      0.57869725611623402E-02  0.71964078514474838E-02 -0.50308329320654654E-02
   -1.2131721659603731       1.8595433579154637      0.73951709246536823      -1.1816091673860682      0.35481303854264190      -2.8592748939739900      0.12754225459903346E-01  0.74328069218485560E-02  0.37022221994176263E-02
   -1.1697511860541356       1.8845922872501903      0.58149292224722937      0.62977809679789831     -0.85154237465268012      -1.3658559956076164     -0.12481583411807495E-02  0.81132231612435213E-03  0.20809501312284429E-02
   -1.0395437680314186       1.7789050969473295      0.24545457279413432     -0.30172312110909971       2.6448987183151829       3.6295713692003240      0.15551783910146222E-01  0.97566947312355268E-03  0.26347745048162230E-02
  -0.95333164759645517       2.0699168724302548      0.45176729014762201      0.20461669626373610      -3.9004402232703894      0.98909828648532663E-01  0.26222097335970584E-03 -0.87418472891798160E-03  0.74787481684506218E-02
  -0.83833543772546404       1.7792908368560749      0.66918954266515396      -2.8060239842542178       3.2177367483257102       1.8636392645022661      0.95377365609726761E-02 -0.92178631273558409E-02  0.39001760912406036E-02
   -1.0854301360385363       1.9318257802993273       1.0753862577095503       1.2756692049597389      -1.5306267701555516      -3.2686521880351864      0.13337128325969561E-01  0.41818326637472758E-02  0.95932439396981817E-02
   -1.2200099263797011       1.8820097995038712       1.0871075441964704      0.79242464406399371      0.32136143353919920E-01 -0.89703370450730624      0.12406358533012529E-01 -0.67082919041494549E-03 -0.11353442162154170E-02
   -1.2129134901891527       1.8381348370222979      0.93906935782244116     -0.33524597204851231       2.3363829149744149      0.44293194861471230     -0.17647705120988899E-01 -0.15888356933173586E-02 -0.34149476696816450E-02
   -1.2590038016750549       2.1642369808989850      0.87844150055549308      0.90532590408741687      -2.5528742695274311     -0.44931699746594367      0.97549247332497924E-02 -0.18985753365514668E-02 -0.75702812408618980E-02
   -1.1527259746796537       2.0835753841148068      0.73244747164939672      -1.0393171445847744     -0.44602158196871128      -1.0412802244097268      0.12645816530962861E-01  0.66195292836912500E-04 -0.54069617166444539E-02
   -1.2198473205001596       1.9414870245013025      0.43869422433605104       1.2932870705837434      -1.6454519318128786       2.1074146327582053      0.13457126745375136E-01 -0.17338913592497285E-02  0.67877855383863817E-02
   -1.0942405132378639       1.5700937799865975      0.47188188175280016      -1.4582396083810854       4.5167523945567885      -1.2498971166717263      0.40566286000858209E-02  0.29906029658222089E-03 -0.11900920706589768E-01
   -1.1853278430755076       1.8708446879926008      0.31530563112850207       1.5487253975265207      -2.3651496835715689       1.9666556015112122      0.14749018721191165E-01  0.16906594524960683E-01  0.11605805390996260E-01
   -1.0232214339697687       1.8024288172579910      0.47581965181162533     -0.59799027482308642       1.9016346979328946     -0.95726641461261386      0.67219365274984177E-03  0.18300743805603759E-02  0.10088147294129046E-01
  -0.96355625374639386       2.0533477288685522      0.47376936116572743      0.54399369470996173     -0.25764315792888137       2.0079356830942978     -0.40536444613105127E-02 -0.62605250179506022E-02  0.78163923935551938E-02
  -0.82943873992489103       2.2382283991532237      0.77103440737458406     -0.19025363810373042      -1.1082018925489228      -3.0079927060405467     -0.14784014929247746E-03 -0.12121759703380697E-02 -0.80141727491034320E-03
  -0.70692609192357647       2.2611722992113075      0.59639369554148847     -0.70932596070983822     -0.31163363491804219      0.57276416044597156      0.48169755817560889E-02  0.83030551634348804E-02  0.59183218936944559E-02
  -0.70677707911537169       2.2286357767931886      0.51633797982511143      -1.5790844212700572     -0.27050073409896980       1.2425009869742303      0.38471965474428105E-02 -0.89434246130037920E-02 -0.53669988856119843E-03
  -0.96265106362039721       2.1558196250066897      0.64651677918011119       3.4019630205907694      -1.4017563641985478      -1.0826129651771281     -0.43999722347481951E-02 -0.82381143818865965E-03 -0.16715784324402794E-01
  -0.69433061063889512       1.8834972721685166      0.60537158071344743      -2.2127481431626266      0.23092444096952527      0.72029577694614322      0.37229194100424357E-02 -0.36820011027742794E-02  0.39517427925247484E-02
  -0.75815986047232042       1.6177185049545739      0.67766526378922709      0.16669626719752731      0.14404943804719253      -1.1722467472018085      0.11985388449662904E-01 -0.61068250470943664E-02  0.40458749637080071E-02
  -0.79489186179340987       1.3739031672832427      0.55680795439109809     -0.11498127157475889       1.6077276635113933      0.22363712234416766      0.12700174216449867E-01  0.27651283000578175E-02 -0.50779641960485566E-02
  -0.85589038722533939       1.3977366847452559      0.46495551781556949     -0.15733947094261008      0.11639567465251775       2.2148597695589842      0.13140402177236332E-02  0.12316961341785060E-03 -0.50340569841254568E-02
  -0.93639136409719481       1.4381275770192974      0.74272654134583127      0.16693683858033645      0.19461443839207469E-01  -1.1061204799329030     -0.53090458866544843E-03  0.89345225722572419E-02 -0.26456045661582550E-02
  -0.99527017737906054       1.4862134883346010      0.85065638938370769       2.5350363183001159      0.43651729232046921      -1.3957402853326315      0.67657669892768890E-02  0.32260692030861016E-02  0.13275879637102417E-02
  -0.66366717975503675       1.5920025991519038      0.73122825128564384      -2.4274136093573495     -0.57468069533070465       2.4253882311513202     -0.21438885643878525E-02  0.75981392725410490E-02 -0.28035968695354629E-02
  -0.70007770426365368       1.6134236252893981       1.0009242649103001      -1.0933116903484217      0.47047203674406846     -0.85770880829515761      0.81060848052094681E-03 -0.33150336745380038E-02  0.51561181806301093E-02
  -0.91764169230543635       1.7128063371417792       1.1289209403252582       2.4823539765117224     -0.79974213025465046      -1.3387372751173123      0.45196617219078750E-03  0.19935319303581167E-02  0.56556564610676929E-04
  -0.71734053018239730       1.6785745443703541       1.0319298406305721      -3.5305389474565381       1.7389344967556373       1.6113829199824541     -0.34509749967276404E-02  0.44471219292123720E-02 -0.47322503435411889E-02
   -1.0477052017570063       1.8938871861074138       1.1781643895734384       2.1343705995608571      -1.5147466485323451     -0.36778115884515433E-01 -0.64407163627839825E-02  0.19308920534014673E-01  0.10514896057823631E-01
   -1.0876451315272702       1.8981786112369792       1.3554315660019365       2.1695859347660198     -0.61560733760010746E-02  0.63783702113812046      0.10035540964967948E-01 -0.13044845221650281E-02 -0.67667660978276700E-03
  -0.79941216361832723       1.9008883583863954       1.5997506941207584      -4.7196784967525476      0.51593324795981076E-01 -0.11004860791861937     -0.56255331708330303E-02  0.30858510721016863E-02  0.40457104196598426E-02
   -1.1796205158560380       1.9104511169470149       1.8100746685731364       1.9146095289984704      0.35326046763642371      -3.2735179336839635     -0.10376560538982060E-01  0.48225820369618422E-02 -0.76187159775464863E-03
   -1.3168944042857058       1.9777755912054062       1.5336654482959879      0.35799817850334026       1.4614821939772655       1.0463790906630273      0.80267068030555055E-02  0.95909601385835153E-03  0.13249129701811579E-01
   -1.3963890473389522       2.2745999092342455       1.4248689751522918      0.94377886623084106      -3.5784757483495766     -0.45248493955697550     -0.50812651188552049E-02  0.75761191502063951E-02  0.12629483075610182E-02
   -1.3274110758170932       2.0084800410698520       1.2452558540331387      -1.0032185167342076       2.0449038281342098      0.79593093017331262      0.12385958086714721E-01 -0.95207531555254743E-02 -0.12663323576598273E-01
   -1.4286687520063999       2.0714825422949574       1.1829174574681816       1.1296423834841121     -0.59440665076177235      0.86478174309930922      0.29731547588485174E-02  0.17517727062615229E-01 -0.58276637535792375E-03
   -1.3275395932531315       2.0279562845923098       1.2754590951550895     -0.14822260352126965       1.2088718413837034      -1.2401888727714825      0.65443298599392463E-02 -0.59439906893823391E-02  0.96097811541258071E-02
   -1.2557783337546453       2.1940060803915906       1.1511600784194211      -1.8828243759046666      -2.6468545616268728     -0.74953842680384342      0.21158596562700360E-02  0.27955407168134272E-03 -0.87529049885444188E-02
   -1.4697832537928499       1.9484906916768763      0.93617704136947200       3.1682948710348198       3.6984380099197556       3.8610078801543728      0.18284497765126417E-02  0.63464035547089459E-02 -0.34108981681219008E-02
   -1.2478806361848958       2.2113600544662075       1.2474825702155103      -1.1263637633403585      -3.7869928113031563      -1.8007885902048708      0.47716727216342569E-02 -0.11328926538102913E-01  0.64940659504761911E-02
   -1.1558077963934623       1.9286172576772322       1.3414068581214829     -0.76663700948419966       2.3779559099002165     -0.26813395009571117     -0.28040988501223385E-02 -0.11456844871304828E-02  0.27209032588517701E-02
   -1.1900379763865205       2.0380006674490194       1.3989404342506604     -0.28022821757440586     -0.95587289942157339      -1.1102947707660586     -0.24852202338490059E-02 -0.18162045261083115E-02  0.58719100476494202E-02
   -1.2730751965612930       1.9766126868638634       1.2594326198684165      -1.1138861561645124      0.45123169366261984       1.1444949473707009     -0.48530028089128763E-02  0.58637776884036263E-02  0.32091780106764389E-02
   -1.5358419052109595       1.9937604488936391       1.3181450613204511       2.1327061380566992      0.95427152599227827     -0.73313152602546994      0.46582948709379401E-02 -0.12353008032275348E-02 -0.93249146226548341E-03
   -1.4413062134048356       2.1761143047993134       1.2527811204102666      -1.5553856694864554      0.49010968615043105      -3.2365175794402590     -0.59354298866611810E-02  0.72708873908577942E-02 -0.45992046350302740E-02
   -1.5645822349030134       2.3655782468198696      0.81018989832000021      0.19520896493271014     -0.79058937170656429       2.9896874231286805     -0.19918959736360264E-02  0.10546383573705853E-01 -0.55277927773281776E-02
   -1.7042332848720430       2.4958243956090413      0.70251889682384738       3.7496099484994319      0.14834478266621642       1.4203674605443197     -0.39159067704677142E-02  0.70249303492544435E-02  0.80321340254644324E-02
   -1.3020857390813361       2.6197824006560828      0.81126704040440112      0.74199283695031704E-01 -0.84557749551579642      -2.5631334384495168     -0.19457029204628107E-02  0.70874227387696109E-03  0.34738137058236696E-02
  -0.90622403467870449       2.6276622065306587      0.57880431714489566     -0.34229003974954714     -0.40862250064172628       4.0630999586973440     -0.42805178997399329E-02 -0.51041983775257371E-02  0.38569647396460294E-02
  -0.55730489085865165       2.5820919087483198      0.87867650901503591      -1.7507779013701852      -1.8439857939218331      -2.4220876915710394     -0.32514900361076959E-02 -0.10546206453656115E-01 -0.84663769825079616E-02
  -0.41805924348614326       2.2498201321260547      0.85932505584945906     -0.29956936929308410E-02   4.2227541076972184     -0.50416738181100218     -0.16616654534612474E-02 -0.42943987274686179E-02 -0.54452975508216817E-02
  -0.27811562812645008       2.5600119883988746      0.76277805793990128     -0.53096576544257312      -2.1719971880928011      -1.0608981932365165     -0.73398282004583093E-02  0.55108224997244548E-02  0.14598152141859777E-01
  -0.21509691662693695       2.5367805699340926      0.48563842738025947     -0.71874630316869381     -0.19604967505402648       2.5140720315924301      0.69455362678476074E-02 -0.47357525834934577E-02 -0.60562921448602536E-02
  -0.27417373627987229       2.4769749835902513      0.63098293910652403     -0.64664447549229565E-01   1.8533026118931240      0.20418595473716078E-01 -0.57390437146665474E-02  0.29635010663486838E-03  0.16130506624399965E-02
  -0.33914009518283200       2.7240234431560992      0.76820941362476514       1.2874563698003103     -0.57415163828000959      -1.7501640516249604     -0.49014012208483670E-02 -0.15404156852296680E-02  0.20973517578284362E-02
  -0.19097630038558355       2.8808942582885013      0.61679959808087226      -1.3209775094313518     -0.83901124031259100      0.97296608593218883E-01  0.33412252927552122E-02  0.59360656893403529E-02  0.49929972501442377E-02
  -0.26757043628363653       2.8990125730253342      0.47298786973267237      0.79723356872223542E-02  0.73046541031168677       3.9415048226825142      0.35021786732139515E-02 -0.32719423451776919E-03 -0.58970791835220582E-02
  -0.32493850902050864       3.0116617756603317      0.89649036964676510     -0.24352629684848179     -0.89543055647988379      -3.0180120667541757      0.14938100284846989E-02 -0.61173698306449253E-02 -0.90226971188640537E-02
  -0.44526937735143363       3.0003469111767580      0.91674183816971777       2.7368159532412464      0.72129004816515641       2.2003223666358811      0.34103982678999611E-02  0.55849154798441880E-02 -0.28248466974784003E-02
  -0.16190991237157887       3.0905232808477718       1.2334355776978791      -1.0275427125590815      -1.4347216196700938      -2.8241389407136621     -0.30879319029426811E-02  0.81239975587568125E-02  0.85593762095639292E-02
   0.15135348745776081E-01   2.9586018329423958       1.1465082373065609      -1.7725994289143836     -0.77939076114468941       1.6173602349111240     -0.15712198324730406E-02  0.37654464387637532E-03 -0.74033504099171310E-02
  -0.10034320586389010       2.7128238035130194       1.3212353124418867       1.5889729949494955     -0.39281296522802872       2.2759340430295345      0.35264709111358927E-02 -0.25894130372563495E-02 -0.47112189245730463E-02
   0.55261691437074297E-02   2.4724300568111466       1.7384839239473118      -5.5381810443137924       2.0488114718752413      -1.3602997362772706     -0.26935345232665430E-02 -0.28430414400411053E-02  0.47893617341610017E-03
  -0.50065685588040998       2.4832893778194580       1.9571251613099474       5.9279039789465138     -0.40071880141525096     -0.97003930381117398      0.87619663837257278E-02  0.35521616709357495E-02 -0.26068655181148426E-02
  -0.29445541812039283       2.4336617924849757       2.1308856570896326     -0.91182151831377223      0.30103170068703455      0.65180505616432216     -0.36601833430739417E-02 -0.88023098571587965E-02 -0.22312032507927348E-02
  -0.23941335577753545       2.4337792181123690       2.4099286521109069      -1.6628906974109252      -1.7149082524247810      -1.7516026727850642      0.58697071274165236E-02  0.10495886540242694E-02 -0.10143170921611766E-01
  -0.44589326237636057       2.1670347695713268       2.4024114068522731       1.2084805935125236      0.65386355344106439      -1.2825146917172860     -0.49277837918774714E-02  0.95317688934137834E-03 -0.41669871666845104E-02
  -0.46536216574120309       1.9927260525827903       2.1836356299715871     -0.17403103586197061       2.0206957735591669       1.2816198506087340     -0.23947195797054954E-02  0.50453170939221970E-02  0.62369669719206655E-02
  -0.51688743369491275       2.1619218264058344       2.1749670967218204     -0.49041030576936834     -0.89203479763110294     -0.78260123471137788      0.50594328530093602E-02 -0.37738121614627751E-02 -0.91540294699359315E-02
  -0.65318542007757452       2.1738186142991456       2.0301498892108105     -0.17980484277567063      -3.2055735117283159      0.24088598618870305     -0.16341850423952087E-02 -0.14331192329741782E-03  0.28850474463610887E-02
  -0.78230310647076273       1.7530404349606337       1.9508937373117319      0.78525631558794318       2.0374198218867865     -0.60998732137648226     -0.39189956840715023E-02 -0.50080444997417928E-02  0.38791780115154939E-02
  -0.81169091357214362       1.5708665069472507       1.7519760947960334     -0.70801033005219793     -0.36147293675407594       2.4373709524542995     -0.52291781171116547E-02  0.16453907089331032E-03 -0.79791769083619180E-02
  -0.95047790643083618       1.3418157154048946       1.9457861023187075       2.5126980329015742     -0.25063689381399606      -3.3518590545869182      0.42449348956415944E-02 -0.41668523195215190E-02  0.11341308263195016E-01
  -0.72759605541213845       1.1073378508834331       1.6560470877574558      -1.5295762377893967       2.2424377695334479       3.9540151866036344      0.98519886864434358E-03  0.96295892406033090E-02  0.27168143224389762E-02
  -0.71192314919060462       1.1924486616085759       1.9510223830745481      -1.2175681588746867      -2.9031267870030502     -0.87029239788403101      0.57802557479795791E-02 -0.11881701350111795E-01  0.22571853738571068E-02
  -0.87286732999945071      0.85146534856604916       2.0901867073242641      0.75822394888683620      -1.4594164278165980     -0.40521760237230764     -0.11271531904084586E-02 -0.71442237567572731E-02  0.12675083014053179E-01
  -0.91808099295438161      0.37238608237417881       2.1605866046641635      -1.9052731646103263       3.8921685700782365      0.16913692085729715      0.69131778426740897E-02 -0.10946785219703825E-01  0.15702714006077034E-01
   -1.2615135524144536      0.38149600090477204       2.2715200316400805       2.2789839859612404      0.82044275388613164      0.29154891035320224      0.12855011883408762E-01  0.97767905519481335E-02  0.26075414559811882E-02
   -1.2594547734247263      0.53184547319550912       2.4463231806449968       2.6350169482618466      0.68173377079971509      -1.4887274433229540     -0.75387466480176801E-02  0.41823983155336864E-02  0.46479850733747163E-02
  -0.89399146394757145      0.74754268595681794       2.3821334672363466      -2.2148897190776617      -1.0661012415510325      0.14283558067372046     -0.25995752082307311E-02  0.52801117053441482E-02  0.90441639566614107E-02
  -0.81633800917077037      0.83669951097539541       2.3242606604262619      0.27046665960623928      -1.8090501763835374      0.25307667065173056     -0.69286043210415871E-02 -0.75935562719802174E-02 -0.48417887323282116E-03
  -0.69807999218586470      0.61574497022848262       2.3126447483231689      0.38962875766409133      0.30129433553445045      0.14932166832816426      0.83261525307348760E-02  0.11663176546437004E-02  0.73274032049606141E-02
  -0.51425116928499781      0.44550331545107785       2.3261596933476021     -0.45058001424948901       1.0185401974142343       1.7177081851509255     -0.84513519243603064E-02 -0.61453386647412067E-02  0.56740151594514288E-04
  -0.41121573638651193      0.44662604153597407       2.6148596237104544      0.51124556499345386      -1.3881382752376885      -1.9944627401536097     -0.28866661613277111E-02  0.47732168077309622E-02 -0.43509398014967005E-02
  -0.22392604855393333      0.22226656490854799       2.5829472563203555      0.90268194833447213      0.11404212186265267      0.97064191308784264      0.17328973070854015E-01 -0.18443135043117176E-02  0.21777356590115815E-02
   0.81524430851052890E-01  0.33984707135198182E-01   2.6979860567655822      -2.8146976731527320       1.7647848928694341     -0.61370192893686748      0.27601913262398359E-02 -0.63487405628967382E-02 -0.94936538939984771E-02
  -0.53084952785490878E-01  0.12224083186025861       2.7264463296002810       1.4812431570865388     -0.54119800843757571     -0.29078195250367894      0.87546232407655356E-02 -0.54318188029709169E-02  0.27744448063740101E-02
   0.76652297761363661E-01  0.11442308182834227       2.7030394255486256      -3.5618806005404511      -5.2157088488646588      -2.7135522532676783      0.10023165178278795E-01 -0.34474708004027105E-02  0.43567767280299208E-02
  -0.18415819648988552     -0.36860607870181866       2.4418488617565459       2.2556775362829797       5.2189857078374748       2.9428339048854659      0.84134054991561180E-02 -0.24463353524782905E-02  0.75249258088256887E-02
  -0.28993407334995558     -0.37589412472204142       2.4597770967359041      0.49593844299505330      0.83181000694367402      0.49417165980025608E-01  0.14670894060728190E-02  0.24663373325409799E-02  0.64225649782772010E-02
  -0.30568181966978558     -0.23438773441450583       2.4863071350581736      0.42898484655483571      -1.4232644075949139     -0.14097450079473248      0.63710960996248844E-02 -0.37844328119818194E-02  0.39196164487322882E-02
  -0.24437500048349495     -0.34799255260208689       2.4876436035298566      0.29233045693258870E-01  -1.8345000074452562      -1.1444220218134185      0.10451760048247188E-01 -0.19392363884512820E-03 -0.57566411976250897E-02
  -0.19079913780164506     -0.70497419326715582       2.3230642148636349      -1.5297280693608502       1.7114745525593325       1.7239667521080551      0.43012548030765818E-02 -0.19226353023682474E-03 -0.34388710714230442E-02
  -0.38570957316229187     -0.83183056339230077       2.4217255205500057       2.5469234542827044     -0.10057551685069714      -1.6521493829628036     -0.40244060148761918E-02 -0.47555470333026095E-02  0.60542266657885868E-02
  -0.16395272096807897     -0.96854547145729075       2.2514626477712620      -2.3623834642998656     -0.87729784629794760       3.5537843564351004      0.87533223352936618E-02  0.43713599302100947E-02  0.64888600311654443E-02
  -0.29725533532355169      -1.2054118550092652       2.5916857653319338      -5.2668408116918330       5.4641754554555462      -4.4554807754635135      0.55714747571338208E-02 -0.14533688394458011E-03  0.31481098868368917E-03
  -0.82183147957563540     -0.89180568884680611       2.4263879250182327       6.2639473587404266      -3.5629482799024710       1.6627261307913588      0.10461717516171865E-01 -0.33488783129664856E-03 -0.32164472454572213E-02
  -0.81779754614614375     -0.86094848289385228       2.3707346784779326      0.36121467622862335E-01  -1.2059214741171691      0.17856346960849831      0.10736700388552234E-01  0.29543599993605563E-02 -0.84249743288400403E-02
  -0.80758468360559588      -1.0430742676126210       2.3486854674728828      0.67143951009088682E-01 -0.19154781711636396      0.76768259316452336      0.38121803739906701E-02  0.98579982622675200E-02  0.38799588091364967E-03
  -0.78627852998998948      -1.2520088918498349       2.4578599248578366      -2.2536174104170716       3.5287212637761516      -1.8014047188613971     -0.13164579069655624E-01  0.17469599642649936E-02 -0.12487569791258313E-01
   -1.0714891491730427     -0.94380525156478745       2.3025038791324532      0.18014977052924858      -3.2023850143038839       2.9909246402207499     -0.48452316312193044E-02  0.13909426890283849E-01  0.11328231147422319E-01
   -1.3505529349988734      -1.0730837745514663       2.5648746827510172       2.0882020844259652      0.39497468283079040      -2.4175707992914890      0.18216584085515297E-02 -0.23251456166861750E-03  0.55305176653304144E-02
   -1.3254796090247487      -1.1639496316717151       2.4599680228512160     -0.46205139267215506     -0.84894963795029954      0.14715398005216740      0.11977009227113866E-01 -0.50386103374697733E-02 -0.21601315553114731E-02
   -1.3798394444754027      -1.3929443373696309       2.3858924537288462      0.21865509897842961      0.94222066142108662      -1.3406115586004264     -0.60090978734308464E-02  0.14362709022968101E-02 -0.73152272819334563E-02
   -1.3965891226794231      -1.4600806674740396       2.0975115770452306      0.47330377724568862      0.41667968572625003       3.6434809000780324      0.14909640240523769E-01  0.88745111091315110E-03 -0.20379778258203807E-02
   -1.3371262971961708      -1.4596907036516173       2.3971260030762713     -0.34590793520140550      0.73344367156091950      -1.3707067100011368      0.37630794072647245E-02  0.74438939706378271E-02 -0.13805971465928213E-01
   -1.3328510211521793      -1.3288494092955723       2.4848493097806612     -0.72801978543901824       1.6567984233073942      0.59796428409418012     -0.11325713576847418E-01 -0.11429941883731809E-01  0.56209997758940311E-02
   -1.4349918900063410     -0.98169332161147860       2.6431924983293116       2.0960607082611658      -1.1585581820525150      0.53408845059373644      0.59322639808279121E-03  0.99240347812079577E-03 -0.52040385015246216E-02
   -1.2264119527242912     -0.79678328896667472       2.8867336884561827      -4.3954070607007463      -1.0477991937385642      -3.1787303911984810      0.41244991613260673E-02 -0.30474359596345257E-02  0.43273119614783973E-02
   -1.6265621535192547     -0.77195998885582251       2.6797771226809437       3.7414012305958795     -0.36094485904650758      0.69757741771746440      0.57168326109697798E-02 -0.16954870017783508E-02  0.40832001114496919E-02
   -1.4980527913388761     -0.80236604519041288       2.5307829789761236      0.85472814174860268     -0.14394691991378505       2.3636024911618483      0.48869639103323870E-02  0.43454256292174698E-03  0.10136781052296762E-02
   -1.2516652636389445     -0.85164653174758687       2.7640317336965294     -0.44696250710493338E-01  0.42769385541670168      -3.2156633788250510      0.28655853580925594E-02 -0.31536916937495718E-02  0.16567792225007150E-01
   -1.0148996272070865     -0.83495897294028065       2.5028447260972495      -2.5623877586732693      -2.0143708959272817       2.4962140502939509     -0.13770806947202008E-02 -0.96733457791152722E-02 -0.55053032315535155E-02
   -1.1702099679608082      -1.1267003226104242       2.6235711904788390     -0.85942863738953879E-01   1.8923022064139694      0.65356484161356879E-01 -0.12341535021201944E-01 -0.41571307035692673E-02 -0.10037196562358019E-02
   -1.3572658020086228      -1.1289030114421656       2.7687278408660032     -0.90054800871934904       1.9071206449288938     -0.91605150616493392     -0.40051486654864021E-02  0.56587772949097115E-02  0.69616656865623128E-02
   -1.6463165504304318     -0.85525304451918771       2.7597311363327419       3.1089462847162821      -2.1494579719513598      0.47532155710723327E-01  0.31076265752341126E-02 -0.19227077003096671E-02 -0.29879034225643863E-03
   -1.4532619547480512     -0.89972733548301664       2.7571630001543035      -1.2797160414349069       1.1321340283657726      -1.9872517247160442     -0.43472264562125496E-02 -0.71531169902322445E-02  0.15521353522496284E-02
   -1.4798756131921460     -0.76368674657641822       2.4465566679896691      0.65009326601891060     -0.40416350553896857       3.0597627078991363      0.10018833961191742E-02 -0.39892547000929257E-02 -0.13548529143561527E-01
   -1.3973928354468508     -0.68221727934456500       2.6288710370139645     -0.95337258697631067      0.81411629566209465     -0.15615765958838382      0.33122711824185025E-03  0.20185754103671516E-01  0.13169664837797690E-01
   -1.4760121427821458     -0.46915191805092005       2.7781585181426069      -2.0706085633690550      -3.4969589744782823       1.6607567055718513      0.71447416537988584E-02 -0.83970008339450120E-02  0.62724808820502354E-02
   -1.7809909626273022     -0.73396179990997445       3.0851674490353629       3.3449112301214790       3.9268116573328440      -2.5323916480053015      0.56914808428338848E-02  0.12867273804321178E-02 -0.11196873211090086E-01
   -1.6523899834614930     -0.45783160519318356       3.0899893288732705       3.5119484291141343       1.3514046906741335      -1.2504192787085753      0.77895373942817869E-02  0.11343756359141088E-01  0.30676928013444460E-02
   -1.2032199795821712     -0.13819869590582515       2.9628422893085857      -3.9809721862076217      -2.0460929638238912       3.5661271237835508      0.57506094760448878E-02  0.88486748079947553E-02  0.77398775400272513E-03
   -1.1543905214643893      0.12806633689476933E-01   3.3094424375358122      -1.6266390027420594      0.34716469554519575      0.24936024252337596     -0.40556414109877981E-02 -0.10276731776945708E-01 -0.13158328665885399E-02
   -1.3310853418701383      0.19944557154564091       3.6631991375524828      0.41094415536474055     -0.63594697670460210     -0.77433486144889618     -0.16345609907606251E-01  0.11427637179279970E-01 -0.43566046219321031E-02
   -1.4690924847611297      0.31374727325611101       3.9470467576854635      0.58030105769520979     -0.98656966453297767      -1.6249128775338617      0.99529866937877465E-02  0.24195042307011971E-02  0.42603809867269860E-02
   -1.5247044351936918      0.26753443351385869       3.9827553582666924      0.77896684938554372     -0.28861265406800163     -0.73573358611262452      0.46289466744027230E-02  0.18846240406691361E-02 -0.11988019618314194E-01
   -1.4405039803950257      0.17126076306380106       3.8868493408269926     -0.26800116142648001      0.97800847746990061     -0.17162358759525051      0.81374246316285870E-02  0.77806462994221004E-02  0.25903443974861773E-02
   -1.4037988935092804      0.24893449184312985       3.7600849656828346       1.2821689586106830     -0.60194140811328012      0.46228737437976952      0.10235186571807109E-01 -0.19084959971348292E-02 -0.28261607578006220E-03
   -1.1540563926453704      0.22108742952479649       3.7182533237602260      -1.1010447216651915      0.22890257844082809       1.5248023158738018      0.46944574237481884E-02 -0.60230632702167330E-02  0.18703998799907140E-02
   -1.0878480436647979      0.23185481907698852       3.9363825374049051     -0.80839980470138961       1.3067902051297136      -1.8771022410907274      0.32495638964302742E-02  0.25451625064717709E-02  0.10352967863095142E-01
   -1.1582648840995360      0.46083008961564814       3.8358204446008046     -0.97627367120552977E-02  -1.6122555029207579      0.32916019399972968     -0.94500932261920578E-02  0.81967970144544156E-02  0.37506072602448981E-02
   -1.2364411973768110      0.41684455862087511       3.7864096910925853      0.20126416253523205     -0.42262318474774424      0.78270629024664473E-01 -0.31901069564033158E-03 -0.30516464725222070E-02  0.17317137452734332E-01
   -1.2777267783132089      0.29731741967938402       3.7515211876180627      -1.0707644124021027       1.7413709998457521     -0.38765094439940656     -0.57849083110785848E-02 -0.45135743604405865E-02 -0.76967915796322117E-03
   -1.4895802204697453      0.47263900208256621       3.6567465152937988       3.1584872670524256      0.32029136590216119E-01 -0.27889532564046499      0.45081020268211702E-02  0.32207303356260875E-02 -0.58350392206603097E-02
   -1.2061599534859724      0.64169731696549481       3.5254555429783805      -1.2694256900396432     -0.54286658049041370     -0.43879651462707774E-02  0.11058497861418104E-01  0.36263967697991450E-02 -0.24151401317493715E-02
   -1.1041080407436614      0.73973525751088531       3.3754572526114717      -2.9455992629314616      -1.1401273770771179     -0.35223036719295248     -0.10382001833742160E-01 -0.16179689810869036E-02  0.58245098352704971E-02
   -1.4464473221738643      0.65626243053995903       3.1986543216900669       1.7299022166495308       2.5525483410199126      0.53861661955376383     -0.40679139280348497E-02  0.13617280796288433E-01 -0.10915220336894738E-01
   -1.5438584642031532      0.96347112273766478       3.0932360084924979      0.60969783378492137      -2.1328816679121183      -1.1731029015622025      0.90638289454736398E-02 -0.48192146315478857E-02 -0.73764543065246713E-02
   -1.5466757389523498      0.93842575037753706       2.7941187803420924       1.7185704914898630       2.5719182157651574       5.4152126175336477      0.85537908662538520E-02  0.42968306687507507E-02  0.76172471515123519E-02
   -1.3523333305035981       1.2145361971307631       3.2012152080198319      -2.8800917200755385      -4.7547205257029166      -4.7818666078763332      0.13711184737097426E-03 -0.12313970377357819E-01 -0.14304609205564311E-02
   -1.5197923130164832      0.88246902666203997       3.0281479215857248       1.6762635852738728      0.38417704943522513      0.71196332857678046     -0.36446364690034816E-02  0.48352955411703480E-02 -0.47659908567698750E-03
   -1.4415524614062347      0.57509894748572521       2.9484634081810572      -1.1831277816519024       2.7878408531066436     -0.76469623046264767      0.80878563960460337E-02 -0.25824896833408495E-02  0.47965541800052414E-02
   -1.5547754155499058      0.71281072219339492       2.7386047072324011       1.0027903959266498       2.0399439553451328      0.31625831293899992     -0.70584249879441785E-02  0.83989646461581913E-02  0.47960841285021871E-02
   -1.5106553628025827       1.1128748060935230       2.6056835205745150     -0.53471946017911898     -0.12117600057426803      0.20747894891825686     -0.83316901581094172E-02  0.48345842760280089E-02 -0.16437711753874318E-01
   -1.5416929446523762       1.5052607261563060       2.4991476660394221       1.1767359004669133      -2.7804613500405106      0.46882131335277862E-01  0.20238134148897746E-02  0.48398520365284803E-02  0.47241247431912825E-02
   -1.3753914754086523       1.5004865804121379       2.3776600491170066     -0.80616912969390608      0.49321836188927021      0.32783819783637286     -0.86273334958919534E-03 -0.16392202974022663E-02  0.35878079593572032E-02
   -1.3477474698006300       1.5847311209917478       2.3102333860762836      0.38539562149416218      -2.6373081095955393     -0.52866008165917977      0.11605155268334721E-01 -0.64897607157561321E-02  0.92863873486992432E-03
   -1.2665090669215011       1.2569407308878191       2.1741762414800787      -1.6252417488694584       3.0554963637330506      0.44079023473062318     -0.17132771394523516E-02  0.53083480485958123E-02  0.17212629002476554E-02
   -1.4497649159568899       1.4059474288074623       2.0965281918808216     -0.73694768211783679     -0.12737937782647318       1.8273904515810404      0.60139147646243174E-03 -0.52396432423571504E-02  0.52812396612087475E-02
   -1.7254486202025039       1.5202872680304886       2.3031113165009582       2.1053743138536305      0.71579825425851229      -3.4312090170681455      0.32310282906511389E-02  0.85330651494364140E-03  0.44870956727338651E-02
   -1.6837176717293723       1.7386317953516894       1.9969548480387260     -0.91797717582829497      -4.5567304819631547       1.1123660466013585     -0.49289438725019785E-03  0.43335512372206786E-02 -0.62516235166991674E-02
   -1.7695833212253231       1.3225888146043416       1.8685386607467549       3.4331910078978023       2.3263721140888860      0.38741654760898087      0.62156731668583376E-02 -0.21107956609811573E-02  0.15547674566751546E-02
   -1.3756170875651670       1.2157981805067875       1.7889978239661710      -3.6742096183023838     -0.87764144451283210       1.9819353978686145      0.87373950006033319E-02 -0.49945334913963357E-02  0.13215431441099934E-01
   -1.5093685631799161      0.96650829174506936       2.0050028723308655       2.2232058036639950       1.0187702626720723      -5.0033008990672689      0.38367789076989567E-02 -0.22658890812479182E-02  0.19093643161776530E-01
   -1.3409209174583743      0.88927805320499387       1.5560942123302821      -2.1571494914813498      0.99266998259385630       3.2399402829451449     -0.12823353766103551E-01 -0.43737790556862555E-02 -0.93093444784919654E-04
   -1.4844250672083759      0.95571852862362117       1.4949024473568944      0.82650448788146313     -0.28330181719075048      -1.3516158179368325      0.14383098207952916E-02 -0.27972928597054247E-02  0.63125825823131532E-02
   -1.4819648445294029      0.97092321091591360       1.2156487235928954      0.65280065722634828     -0.59397248612928898E-02   1.5649356276137618     -0.62617342676121179E-02 -0.17534162814247800E-03 -0.37011189984037518E-02
   -1.3616455683951669      0.98650809799949879       1.1917322812056645       1.9730266599352588     -0.54691472461546826E-01  0.99427518021667571      0.79394598842312814E-02 -0.43537849618957569E-03  0.11530163577075703E-01
  -0.98121149820465414      0.99108963162812214       1.3158469055675748      -2.0855197957766141      0.43428804619607769     -0.24146139022794957      0.31430088025952152E-03  0.57434043476036756E-02 -0.35840911545559351E-03
  -0.88298746388253591       1.0735392742579892       1.4255367305517117     -0.35167925417319318     -0.25379936684117382      -2.1206218334542215      0.23455239694202268E-02  0.29099190260284402E-04  0.47337201724586553E-02
  -0.84886326898203279       1.1091228554345995       1.1740209656255081     -0.61679475297637218E-01 -0.62628730909205299       3.5161403349439104     -0.50331019680355249E-02 -0.68168340830898622E-03 -0.10863424493900986E-03
  -0.82649379253117217       1.0438618987246133       1.4917533797642806     -0.94784613294129283     -0.33153233226284429      -1.4951783602761606     -0.15096398694267266E-01  0.10411567395732124E-01  0.33442792785478570E-02
  -0.96590754210959617      0.91489848723740252       1.5817770929330512     -0.84612741237252387     -0.40007956321016591      -1.1428673164034524     -0.64139756531080838E-02  0.88893151251359104E-02 -0.46831996905096762E-02
   -1.2250043890238143      0.73523075312066200       1.4841576589449919       2.0547968446798350       1.4952179655739430      0.63061459082671090      0.10135260819605696E-01 -0.54547491362385570E-02  0.38859946032712145E-02
   -1.1518461774388777      0.79873967267209167       1.4856414115646885      -1.5732395193841777     -0.61657240885351794      -1.0547252781592222      0.64184154431234930E-03  0.20025879034856198E-02  0.41976668946563933E-03
   -1.3466994841426951      0.75429884553546089       1.3114224869966302       2.4425032403543603     -0.92926849649912235       1.2016116860156589      0.69260159991224590E-03 -0.34647408310604089E-02 -0.75898043668323201E-02
   -1.1387154665252217      0.55870262731228382       1.3367754868043142     -0.72805345700793622      0.67917596351853415       1.7750512044867619     -0.86108396378348218E-03 -0.77916534954060035E-02 -0.29379982396340321E-02
   -1.0530573413386375      0.47727813125089952       1.6407236874170334      -2.9881422130070177      0.52153324202068840      -2.2461169532930003      0.75561170176308146E-03 -0.20100441859758345E-02 -0.94844967226090926E-02
   -1.4195509537340025      0.47794965005176987       1.5933396721544810       2.9946779132903085     -0.16940020168807662      0.24640878469034164      0.20753699306086393E-02 -0.12003456113510280E-01 -0.21020470988555306E-02
   -1.3197761179478844      0.44805718602934308       1.5807240236744988     -0.69402842804962284      0.93775401296724392     -0.87763237654540749     -0.13690871076064148E-02  0.66261344001499745E-02 -0.31222776960633247E-02
   -1.3445715564036633      0.58154510765570977       1.4171122817899309       1.8351175123473433     -0.87710682612755803E-01 -0.84008562110647322      0.13506445540945045E-02  0.18062457774024154E-01 -0.28929630593685918E-02
   -1.0938133832161407      0.68310785135887719       1.1521590376131121      -2.4032375293147870      -2.2931329864760626     -0.34844996413654405E-01  0.47917888575179646E-02 -0.42463841363531429E-02  0.45752316252491987E-02
   -1.1996106136480464      0.44406136975288285      0.88127645089458595     -0.42459750199285878       1.4863129331896945      0.24836488991928851     -0.85603298490248836E-02  0.11831714056927456E-01  0.74508850250573078E-02
   -1.3812827711776012      0.42460367592921555      0.62965015181932193      0.97707280769341753      0.32665906150214513       1.4595476128351157     -0.20988627714766395E-02  0.88011786780322065E-02  0.91049132900679064E-02
   -1.4104676165329739      0.46217776311083408      0.60870487056925593       2.7228525214885231     -0.13802372005320097E-01  -1.1405462678632474      0.11839574268943442E-01  0.73327732209776952E-03  0.13256772436757380E-01
   -1.0450491695157009      0.48942510084011365      0.42984810150196190      -2.6009790723507051     -0.67715371341111608       1.4505008864079594     -0.68058135797439689E-02  0.48605215926795231E-02  0.27885009265299354E-02
   -1.0518321052925639      0.40110736185424722      0.46541203712914003       1.3929128355289790     -0.36694833949868549      -2.4789147968412868      0.62163305977600558E-02 -0.24393615910268118E-02 -0.88326005278152597E-02
  -0.85682017507023067      0.27840469362434400      0.13695386853674230     -0.25688012775311225     -0.72864961484156532       2.7371199141482783     -0.34252899411448823E-02 -0.38401469538185129E-02  0.45487263600070549E-02
  -0.68185802012562913      0.26546040495041369E-01  0.20923559475913855      -3.2351798609912681       2.4359235305336129      0.48106289530922663      0.24166607936580986E-02  0.31519208213711195E-02 -0.83034389811912634E-02
   -1.0014339148078539      0.15433768014725266      0.34908936492954168      0.35887484526868729      -1.2675335449679055     -0.18635631074846978     -0.30490368753148811E-02  0.59915439336985510E-03 -0.15229958079055805E-01
   -1.2847077303200347      0.88490535877594284E-01  0.46838662573675904       1.6637461209372009      0.64597664867729276E-01  -1.2451567785116449      0.65952954245205309E-02 -0.14702814432550226E-01 -0.47428671180863025E-02
   -1.3053021114946741      0.25431828687728402E-01  0.37856770015130869     -0.77869846692028788      0.33521143816855425     -0.22162327446872804      0.31328280551448096E-02  0.21071864736894839E-02 -0.77197123968275605E-03
   -1.4606761213481612      0.23100156242070728E-01  0.25355006915810002       1.3676377735603309      0.19373896903059876       1.1091035358386754     -0.11391313505512590E-01 -0.58676801946137142E-03 -0.20708485950383659E-02
   -1.3748504855275736      0.55679791596760779E-01  0.32417360099343623      -1.9289725400987512      0.76306062122861618      -1.9618909410713148      0.34898797535258819E-02  0.50466566708346622E-02 -0.86877225354620724E-02
   -1.5963277008646604      0.19939323653854477      0.84862601381641187E-01 -0.69016087499944734     -0.63644495974783188       1.6630004697204512      0.48614583102830622E-02  0.57815112951245251E-02 -0.96330577808136364E-02
   -1.9299790605464744      0.24716167978021630      0.99186615212599125E-01   1.9543898927316077      -1.1109765928502806      -1.2275374962284633     -0.61448924008651318E-02  0.32208901294555892E-02  0.81618601529809265E-02
   -1.9621860445550003      0.11062502142439848     -0.93640552438333594E-01  -1.4716344779190165       2.0021126184083693      0.59882222304575450     -0.33856456401362145E-02  0.11316178979747279E-01  0.29141134365720522E-02
   -2.2223206028365059      0.29822997937146700     -0.17767534987293140      -1.0632709295323677       1.6350772287405839     -0.35924375108406265E-01 -0.72477692369998792E-02 -0.68445603856460702E-02 -0.10027513240592201E-02
   -2.5594794075840572      0.64882936161399862     -0.24853260924944950       3.4520838060336061      -3.9182747923585697       1.3495353873463256     -0.17771745767216629E-02  0.40550138199476615E-02 -0.19328682029036981E-02
   -2.4374158440387204      0.46677139069301321     -0.11817751978190789       1.3793859524245946       2.3244484772262113      -3.5842910600039093      0.36912709139884647E-02 -0.65626912211634303E-02 -0.87551469703840007E-02
   -2.1684166545507781      0.62500481957869458     -0.47660530473860863      0.71467590793141161E-01   1.3053905401331123       4.1215903974882240     -0.82405838830399425E-02 -0.87282410013445055E-03  0.51889153414144684E-02
   -1.8859017030284495      0.95503340453543251     -0.30616055674272774      -2.5196054025716772      -1.6604659904892900      -1.6198581362124389      0.82178882254930752E-02 -0.30459046310276072E-02  0.17543211060219444E-01
   -1.9460636919928387       1.1109390880818983     -0.36004377262138881       1.9676555810756753      -2.0713275191759810      -1.8661394918588636      0.13830701280403979E-03  0.13834084520043533E-02  0.11536144264751580E-02
   -1.7172251277528541      0.94392008757170753     -0.66561036167333010      -1.7460904947261251       1.4475991245706579      0.61900782997841697     -0.36087102993882514E-02  0.60955792570616119E-02 -0.43056695851103610E-02
   -1.7371751593603704      0.98735712878895021     -0.92448012549339353       2.0541620686349447      -2.9988943655164948     -0.65173105351021032     -0.11210595210091601E-01  0.10701825779541041E-02 -0.69357692159911499E-02
   -1.4989818613569243      0.65018602884504983      -1.1959160401301328      -3.3570388944630900       5.9060907588432929       7.5129588452504930      0.27966331979181192E-02  0.39909991497321107E-02  0.32307612330779722E-02
   -1.6333595889561754      0.94942080266123585     -0.69446020483894644      0.95003131110010253      -3.6389416309349092      -6.1269990479273106      0.13751565385397901E-01 -0.13511703962211241E-02  0.61556267354279104E-02
   -1.7162555799264554      0.86675421694013899     -0.83805945889478117       2.3323542339784868      0.29979738906447401      0.73195612313291503      0.13397087322289725E-01  0.25741110384833732E-02 -0.93052091377332502E-02
   -1.4162382316382995      0.83910442757072046     -0.85202331282145150      -1.1664579498075609      -1.3278654451767162     -0.57217484905771343      0.97428819515812393E-02  0.92821169394464720E-02 -0.16935781455331700E-02
   -1.3031914649096501      0.59466998549181005     -0.95942117261000637      -1.2967254114664921       2.1438786808051962     -0.10741009877320000      0.15954980216512649E-02  0.45479863510220486E-02 -0.94720515053690058E-02
   -1.4080000945723143      0.70664783715765356      -1.0925122513038559       1.9165068789182229      -1.4233985395745639     -0.54900615051162993     -0.92917173846562839E-03  0.43736588620513217E-03  0.13889749110296279E-03
   -1.1998031938440941      0.58317423406398550      -1.3010241008144141     -0.91244141555296698       1.8478275573495033       1.7800315008286369     -0.26812058063432342E-02  0.55135966087714872E-02 -0.32259348760796946E-02
   -1.1305990111324302      0.76779346925758607      -1.2207414486604955      -2.6889173538126911     -0.47686888983141973      -2.4390730552502093      0.90636263276795415E-02  0.15467713406700612E-01  0.96957467726037638E-02
   -1.4476973725658364      0.84985647269595932      -1.4943263698165488      0.50425534757466706      -2.8410942973372419       2.8383995179437278     -0.84191449268566920E-02  0.13429510591138838E-01  0.10695078660469814E-02
   -1.6975295954901384      0.53490442191760990      -1.3732985357884606       1.7519669680825773       1.7455148146414374      -2.2150843128354745     -0.33816954591012749E-02 -0.40019973300695622E-02 -0.13952308523665913E-02
   -1.7029373441219493      0.44974731165405224      -1.6018140522623652     -0.31157146104820532     -0.75237195092715359       2.0388732980097362      0.96429055606064296E-02  0.30928651897518256E-02  0.45518712910277426E-02
   -1.7608661155390914      0.23799317631158687      -1.4858025727510533     -0.34325875669958278       1.4636141238967397     -0.54717270586924582     -0.37879123040793772E-02 -0.10971884655195552E-01 -0.37286078163929481E-02
   -1.8842782750092764      0.27533884299825417      -1.4604984421796237     -0.84427681420930267     -0.80311129520450386     -0.98010994902655579E-01 -0.55875987569888874E-02 -0.53735907033784502E-02  0.19328131479197097E-01
   -2.1377384056027013      0.17679392956615009      -1.4534117591530313       1.7249341702057248      0.84175654233474262      0.50074231521719592     -0.45581096173261670E-02 -0.57974616458408568E-02  0.82832600408471180E-02
   -2.1026910430205596      0.22135396882065586      -1.3551443261893661      0.22172099599069919      0.17582901194008099E-01  0.11951510461195532      0.33101836307074528E-02  0.94595259207854721E-02 -0.12662144416796917E-01
   -2.0284794661201757      0.26850804518892257      -1.2367383102099199      -1.8661913596678779      0.92049556757373668E-01  -1.0550624466931571      0.11585479449678360E-02  0.33787801738074941E-02 -0.83943424194004024E-02
   -2.2712311366944760      0.32810093371600857      -1.3023367292251560      0.29226155556634331     -0.61759807911357556      0.32731379104836222     -0.51115822069669470E-02  0.66949929596709645E-02  0.18706207653398366E-02
   -2.4720819320703695      0.28276037256589504      -1.3135523231290214     -0.48249044732953339     -0.95613151925790077E-01 -0.69631304047514109E-01 -0.16989107153757121E-01 -0.53139464771093659E-02 -0.75245968588630863E-02
   -2.7424630074030980      0.22391637157698741      -1.3356848719546641       1.8735553249806840      0.22460199301325595       2.6909199345433699     -0.58650585555897194E-03  0.36834906555626712E-02  0.90199883921973090E-02
   -2.7080360551805511      0.20431484597069466     -0.95747058173207156     -0.80945240599932577E-01 -0.44426048308317961      -1.3225821414508214     -0.15942387845170103E-01 -0.89473284225447813E-02 -0.85888566385905474E-03
   -2.6821749895717475      0.10603679019327357     -0.74719704976640866       2.4792061863509600       3.3363308420447830      0.12094031995721694     -0.88053058535400019E-02 -0.20088123402409327E-01  0.19017804460127463E-02
   -2.3595783935182832      0.44440096720075656     -0.58105840074772253      -3.8671814847010166      -3.5739018156442501      -4.1857003999614779      0.90495587470074135E-02  0.28335714736836826E-02  0.43787057533182239E-02
   -2.5283834390443940      0.33320323407119512     -0.96759815635673196       2.6726685894009372       4.4278671953253337       2.0849917915744398      0.46717520062733442E-03  0.11095346078833446E-01 -0.12163711703728763E-02
   -2.3503432795727073      0.78107725039610620      -1.0600282928560762      -1.3466551323121503      -3.0027187951105363       1.9158775408851740      0.35514900417976669E-02  0.12290540589338317E-01  0.32167309128789956E-02
   -2.3349678038158781      0.88565153807542052     -0.85969689066206045      -1.3556205901085747      -1.5821568650607341      -1.1262517721002365      0.75259800483653549E-02 -0.14884276582904699E-01 -0.90184165548599093E-02
   -2.5456059800735509      0.72401524821453156     -0.85239481454045507       2.4735622518458724      0.16784591749038202      -3.3692363428961181      0.84466666202320795E-04 -0.70623550412904912E-02  0.62982514927445443E-03
   -2.3895582493457388      0.62019951688562946      -1.2820485424163637      0.65990858147774478      0.58301230414783034      0.93032008483809137      0.10759965536751182E-01 -0.23455544639735537E-02 -0.39076674806914902E-02
   -2.1295884445687423      0.58950944060781318      -1.6154268849732201      -2.8265000509452642      0.80582166944836398       2.0326017642701104      0.70935625163390803E-02 -0.99806588526394346E-02 -0.83367785365484615E-03
   -2.2959803390292968      0.69108597581102149      -1.6783214677470679      0.90142084396661237      0.24226030473807456      0.72038335238016593     -0.65226547473375973E-02  0.64507264681399334E-02 -0.17800329955752758E-01
   -2.3061770556587349      0.83804968486451958      -1.6147573656717786      -1.1235435409719110      0.32528803195900718      0.11547278653393192      0.20240349304216920E-02  0.39575596624702447E-02 -0.45195430052769048E-03
   -2.5000703015758261       1.0273333200747694      -1.5370298036128209      0.24439489516689311     -0.56808175891418156      0.36075955109096230     -0.22560236948132584E-03 -0.53775795914472457E-02  0.55708967564904732E-02
   -2.6594456487724618       1.1268494132258904      -1.3950776165155925       2.2015642473745833      0.24314506967033353      -1.0005312916148155      0.10456460640095422E-01  0.51722458296943330E-03 -0.82727678514131764E-02
   -2.4472276533459327       1.2657482234719026      -1.4229846330582816      0.25201374657667153      -1.3497256326492182      0.86024910406860611     -0.59843563636037267E-02  0.23328829659021721E-02  0.14776057487316363E-01
   -2.1990359151771011       1.1803828462869614      -1.3094583585156681      -1.1803585221684265     -0.82540467454777411      -1.4698968294379551     -0.32601736490578404E-02  0.91754746024983458E-02  0.59106966826867335E-02
   -2.1429822772996858      0.95607181952333897      -1.4386651233506089      -1.4866028226937051     -0.23706533448331543       1.3894357379831397      0.26833518768549780E-02 -0.95987783216175959E-02 -0.74271004213311009E-03
   -2.3245014227873981      0.70600020000503427      -1.3418342558488243       2.8756104655912536      0.85222664483625332      -1.3675445819115244      0.92703371552609326E-02  0.13739400208837349E-01 -0.10035044480971367E-01
   -2.0510850020536133      0.59001799329296478      -1.4613161445635534      -2.1997420151028129       2.7905261026384354      -1.7963800714210318     -0.50675979736247712E-02 -0.76845957857560876E-02  0.10524173606220044E-01
   -2.1148561016140648      0.86691662548241899      -1.8043926283686647       1.4800159343052217      -2.2637495342683938       3.2249857614720163     -0.37336390463598157E-02  0.98720072491637056E-02  0.86568675704374876E-02
   -1.9410652071880061      0.83145796784214743      -1.6878618145639290      0.48711275007668635E-01 -0.52248913972312981E-01  0.82484121760263873      0.23981814443392313E-02  0.36827046071397085E-03 -0.78705371372753685E-02
   -1.7705658525244372      0.78983076430509358      -1.4454699926034427     -0.42561097422616434       1.5070368877636555      -1.5196285529915992     -0.67677752685129100E-02 -0.51883877930862798E-02 -0.34129840987535687E-02
   -1.6636893325902857       1.0021368590125235      -1.4489168993579844     -0.91874632109118770      -2.3301392993496588      0.86300630149519386      0.41098982637537418E-02 -0.18290268042786550E-03 -0.10967806873581898E-01
   -1.7129059710026298      0.81856619767353522      -1.3057560114238731       1.6669346143598047       1.1749719552671019      -1.6224900553569308     -0.10890995981139628E-01  0.13128315882283692E-02  0.27641855471383092E-02
   -1.4834613275682464      0.83428986936354055      -1.4356657193142761      0.12395598354206479      -1.1201266895420050       1.0031384687394518     -0.28849070644265673E-02 -0.11631415556845326E-02 -0.90042523256861351E-02
   -1.2402262117735352      0.66808840033762895      -1.3994735258648430       1.0528421751785271      0.63179196923323167     -0.36801169069194423     -0.77453326887604312E-02 -0.65280559113264358E-02 -0.27544571722804001E-03
  -0.86324560436988984      0.60993950183507406      -1.4208234164887836      -1.8840155302497346     -0.50863589018788166E-01  -1.4139367700094017      0.10215892410380123E-02 -0.10391037733347153E-02  0.47083449827787227E-02
  -0.75370377935564259      0.53721407542045285      -1.6756430116823358       1.0638920132640604     -0.74747351664390449       2.9590095371443863      0.22669144933588070E-02 -0.45062389520100776E-02  0.59791307857191001E-02
  -0.49579237036652513      0.35986436876857086      -1.4673336145951004      -2.8231054572700458       2.8334523983839683      -4.2256722083354274      0.39316436160635737E-03  0.56035261825894134E-02  0.28143409223502225E-02
  -0.63984929380660804      0.57692107818625837      -1.8409948634928068       1.1408956902367244     -0.93759571359683336       4.2772308976091518      0.57170333019180841E-02 -0.10416549745728698E-03  0.24007115944744140E-02
  -0.63126574312802886      0.69376547089658758      -1.5998563027675470     -0.53992258990936914      -1.5194685315567522      -2.9551656483749915      0.82782071015474745E-03  0.14374312684914181E-01 -0.12104087157124521E-01
  -0.71086310065700642      0.56074874540460806      -1.8449193209489436       2.0112741740874749       1.7821852641003331       1.6706123297005322      0.29941905043948669E-02 -0.11573146203566420E-01  0.76289794104194009E-02
  -0.46350127620642040      0.71768599301767422      -1.8177257508745355      -3.0494938219430821      -1.2808063669097045      -2.4379988060165871     -0.57574112276022604E-02  0.46628587798881460E-02 -0.72264829705570577E-04
  -0.68408168334727149      0.67223563668804354      -2.1458332324866785       1.5656258717126290       1.2321500904136380       2.7774646897322084     -0.43151547527030543E-02  0.21162876404798858E-02 -0.14657096962075844E-01
  -0.67720601015663040      0.83331649065802271      -2.0568515005136074      -2.0569286331419327       2.2386982004829399      -3.3547264933280054     -0.43397109593323879E-03  0.14634688235714011E-02  0.89417159320164252E-02
  -0.90565230523320617       1.1906683683032915      -2.3792760551281904       2.5508343737635850      -5.5971266585068626       5.5373405482192526      0.56057952041604908E-02 -0.13880056534581353E-01  0.11886562238825782E-01
  -0.83714840329865381      0.87700744725028723      -2.0336540012826507     -0.22445302280978513       1.5981269458712655      -3.9034955721527611      0.94923335628265271E-02  0.46188050359410315E-02  0.16261393561651794E-02
  -0.78531114089475895      0.73546812446694698      -2.2375592511301985     -0.72762664091549112       1.8116100039474607      0.66532912590409010      0.28990181487233979E-02  0.12045524512943606E-02  0.40740983194078595E-02
  -0.85796109842864243      0.90346830170737213      -2.3326882666709885      0.62453343595125188      -1.1137109256546638       1.5066200371607927      0.31423552962609458E-02 -0.56674383845032317E-02 -0.90561881956632284E-02
  -0.82170857880210613      0.87793143749069813      -2.1637149787123087      0.45210617158530814      0.77123799047227326E-01  -1.1105524103713100     -0.86204382032555316E-02 -0.37641022991584672E-02 -0.33165015548486387E-02
  -0.70315881315094952      0.86573574917304319      -2.1912209911362530      -1.0852684441445826     -0.99683491407308245       1.4571435943729445     -0.85665398458267816E-02 -0.23329768142981155E-02 -0.41286388382300032E-03
  -0.77320751216969430      0.69136707150080356      -1.9775275425667567     -0.43412706780569893      0.84399806008553158      -2.2025248002655351      0.25503347265576348E-03 -0.28998441440714062E-02  0.94802033110497064E-03
  -0.92159097581125993      0.65340167021090145      -2.1321449508544417       3.0771708529212858     -0.15341007280170166       1.9025749453312291      0.15446989696453084E-01 -0.33707317263386161E-02 -0.34106107384168638E-03
  -0.58925888812807015      0.59731312562482886      -1.9814442411905142     -0.94147185472580119     -0.68055234944325205      -1.5203222147881641     -0.54191294906746901E-03  0.71043304700354470E-02  0.37674555631741491E-02
  -0.38046406623204815      0.42449126775763579      -2.0659682081704998     -0.40268324661440874       1.6643332568373570     -0.14496494849706965      0.64157991176422291E-03  0.44789438187765040E-02 -0.50715166636807751E-02
  -0.23027540638783556      0.52962375181416388      -2.1798573073480361      -1.1015012877985730      0.94648473996849802      0.17622130469529071      0.43599592909336349E-02 -0.55909769806204990E-02 -0.56156929198496464E-02
  -0.26837902247398865      0.78718703107045551      -2.2600302061037962     -0.79337913671349891      0.20419712168700951     -0.34540599296925201      0.10535185621230458E-02 -0.21983900772556408E-02  0.11595096390841775E-01
  -0.42705979407126649       1.0601064276394188      -2.3886741491238306      0.28545372078929465      -2.9740498198115839       1.2127295744002595     -0.38179658684709405E-02 -0.12720548898434991E-02  0.90106676633050498E-02
  -0.55155187329393318      0.85545289093699228      -2.3241040409019593      0.33140769905706702      0.37712787840752265      -1.5917079503971359      0.22537278211337552E-02  0.16199600252200241E-02  0.32247183053417672E-02
  -0.61976076660325485      0.71520676748636747      -2.5268102871821769       1.2891485740596185     -0.48552694215331976     -0.69079465720133881      0.19250679174215302E-02 -0.12561453053169247E-02  0.15570297162734725E-02
  -0.48765811599971537      0.51730572119503326      -2.8112068249690507     -0.65360478810098732       2.2312131832757807       2.7158034474457939     -0.14339733154572487E-02 -0.23649614949121656E-02  0.31084184440488549E-02
  -0.44818747802222431      0.67418933691585536      -2.6703957069743929     -0.53923441354067869     -0.66204763961711144      -1.0056823756382043      0.29004996290789009E-02  0.31838739574227004E-02  0.13092197273002260E-01
  -0.50481221099199036      0.71929120151625314      -2.7049618160647384      0.99282378836047513E-01  0.84347366390719802      0.27182091995175107E-01  0.49806543103280143E-02  0.55293783090305526E-02 -0.17269917465676521E-02
  -0.54164757111603679      0.90955366878135047      -2.7332778924575489      0.33401152548020646E-01  -1.4173521176880406     -0.64584708038852301      0.56869001411130604E-02  0.10170140742566280E-01  0.44105366852598138E-02
  -0.57324849248864573      0.85149694857125191      -2.8769409602171976     -0.36492815703199183      0.21884189409384863      0.64749342835810431      0.10348646181215893E-01 -0.87233667144881455E-03  0.34802977430845594E-02
  -0.67162758358624630      0.83196297256726748      -2.9060697424406752       1.3256530722619948       1.5755637354601251     -0.61751735466702806      0.66973628464387369E-02  0.50476370974333884E-02  0.81192681789516996E-02
  -0.54483635872462666       1.0696591037754124      -3.0320918486029571      -2.7174340200532101      -2.5869982687652890       1.0475252168858022      0.11889577918156036E-02 -0.13548302024611436E-01 -0.73980282899115402E-02
  -0.84278823741406172      0.89727932581505276      -2.9906105256788926       1.3123784629942357     -0.87006701345869841     -0.17854260965195790     -0.39553218798923373E-02 -0.51083000740232976E-02  0.47061543471906830E-02
  -0.94057217070179300      0.58460155500585309      -2.9763416369442464      0.32190698477344065      0.55563830749760756     -0.77699158336396168      0.27411984677416790E-03  0.15619013236658486E-02  0.28195498021599263E-03
  -0.99040953243792929      0.34659695883365416      -3.0902642302798515     -0.35171409632869370E-02  0.87396418964360412       2.4054652942383230     -0.70035656361667753E-02  0.37239479237531348E-02 -0.12520458391947820E-01
   -1.0396110600596995      0.25593240772018627      -2.8117447438337169      0.62118236619652023      0.15619448024429850E-01  -1.3690953920125035     -0.27888948708580941E-02  0.38792429381205862E-02  0.43434949973235604E-02
  -0.98252680075592169      0.15810908876694713      -2.7487829867830453      0.41244638855541038      0.99205355634716430      0.17797140605527409     -0.27616199064594005E-02 -0.17228713348280411E-02  0.10817006730487133E-01
  -0.85394273045515889      0.23703290729387569      -2.6557463998951070       2.4698698901416933       3.2090370458015585       1.3775584209859837      0.50112780307559612E-02  0.23808493486781046E-02  0.19730630839163155E-02
  -0.51258737140363331      0.62716985751524212      -2.4524464209212078      -2.7761947755528587      -3.2281167811751290      -1.9616048856523443      0.12386082368863738E-02 -0.39816852620310206E-02 -0.68292360568822374E-02
  -0.43591613931870049      0.70480861145399121      -2.4625677238022994     -0.83408627784344536      -1.7039325257052473     -0.10374843925895498      0.47566333177861964E-02 -0.13864501508402682E-02 -0.10436674871038054E-01
  -0.50601465972509319      0.48708284231489823      -2.4898332899646527      0.27985478533269137      0.80817459419071647       1.5865564846547944     -0.22164706291216696E-03 -0.41789946225315178E-02  0.99126457183560390E-02
  -0.52796375564455666      0.40865132126029036      -2.2500987697145542      0.27903340994537568      0.31579014775340708      -1.2961733837834288     -0.12853193105587746E-01  0.89741293950884593E-03  0.27263554027796566E-02
  -0.50073692182066787      0.38094051171224647      -2.2261151858799839      0.69278090068517906      -1.0424067696506483       2.2241573600923314     -0.26088208168818516E-02  0.35685326335064271E-02 -0.67884874660153471E-02
  -0.37944511069308307      0.20885458643521748      -1.8865577564712190      -1.0719155189716829       2.0575212667135778      -1.1862179873813756      0.12012304987947253E-02 -0.27782332368536944E-02 -0.60798855114221340E-02
  -0.41835720656022896      0.35457315454414901      -1.6894762129595391       2.3486717773785637       1.0846414471229830       1.6262792052152453      0.32596449195421151E-03  0.87662836647091624E-02  0.13254931247503210E-01
  -0.15755483643187793      0.59453951700305918      -1.3453073306079211      -1.8764674621772957      -1.9946387256919114     -0.94645861551118737      0.17125784643096831E-01 -0.78066173696834662E-02  0.69891966471158362E-02
  -0.11858090003553316      0.58712867591788276      -1.0469493255534932      0.47425751823471196      0.66192814428001345     -0.41286335750251885     -0.69423335870202468E-02 -0.13144590168795434E-02  0.12157769027002052E-01
  -0.10908327333980820E-02  0.68825133497738589     -0.81128427480692145      0.94757805279397853E-01  -1.7918533825048775      -1.5546217724902145     -0.20615178149498469E-02  0.72230301087127247E-02 -0.84993810139772918E-02
   0.13613657091906378      0.48916229646732018     -0.83143437440469081      0.29852173864497777       1.8399121424972300     -0.38179057504568237      0.13596837240960613E-02 -0.74994182668792209E-02  0.16876620961253530E-01
   0.32480846438164634      0.60213967631391074     -0.91663427867684100      0.80535714451920082     -0.71291411055422471      -1.6192381375164737     -0.80891431290996407E-02  0.21562952064048124E-02  0.21520975376778440E-01
   0.59781040944987507      0.59517456781672784      -1.2189677558310374      -2.2981669690420903      0.93759715322533799E-01   1.8119005524028922      0.17267750193709963E-01  0.51035869575846160E-02  0.47037449611542215E-02
   0.52796467537046710      0.60334886746515604      -1.2750424774748055       2.3552251690944854     -0.11111351583938373       2.4663037392675466     -0.11436121322793147E-01  0.48552476571710468E-02 -0.36857125721718731E-02
   0.80669452162473498      0.59398986348764793     -0.96990861264719530      -2.3182727795059521       1.4642366241908211      -2.7281786399580326      0.20805625760643709E-02 -0.47459450386327928E-02  0.17591096199417455E-02
   0.74868014703929076      0.82782232638928910      -1.0652471038234315      0.55107610808797336     -0.61235180319212545      -1.4694652669659789     -0.93907307502388848E-02  0.38018942604510775E-02 -0.54816000380086827E-03
   0.78035346218922608      0.94967896183260248      -1.3815598864624696      -1.1120578434731887      -1.6138564295714466       1.3148991781572814     -0.83150647372163267E-02 -0.19848290056108109E-02 -0.14637207820966669E-02
   0.62653830133086674      0.80936273684341686      -1.5043250486319268       1.8416810997117896     -0.11437910953084671       2.1826351354625242      0.24712293134859786E-02  0.17574968229736587E-02  0.69166628131727137E-02
   0.77537409661632006      0.65913975949829640      -1.2719397397103465      -1.5778580884596252       1.2441803027442118      -2.7408822381279161      0.46341141384017570E-02  0.51268937356214739E-02  0.10039535895856488E-01
   0.66671241774205858      0.71003310555283794      -1.4883844538446940     -0.98861569584913614E-01  0.64085867916191153       1.4032327269646403     -0.24086663952163079E-02 -0.57474413926672518E-04  0.24365506865513531E-02
   0.53810146798713099      0.87320259291036084      -1.4675387714015620       1.1267988045837518     -0.13257102913751426       1.2410561819805832     -0.27605544743203314E-02 -0.13086490753760893E-02  0.20464419870620532E-02
   0.60175068545862820       1.0074773763855829      -1.2418253939975283      -1.1370633228996125      -1.5934186094281197      -1.1464972184913012     -0.72423330230103611E-02 -0.62355218704930326E-02 -0.34709981176728189E-02
   0.47020601841508486      0.87063103933496877      -1.2042790147222227      0.84361987281678052      0.24641977044240762     -0.72474697364663099      0.13734677271273754E-02 -0.23240498708410051E-03 -0.10626330878096280E-02
   0.48644900434995070      0.77421249008977999      -1.2957971653569371      0.45891315541032524       1.1288205528091451       1.9139748668112331      0.63436095391223302E-02  0.47135381526680620E-02 -0.71239656366854920E-02
   0.57763370040037676      0.87242673408398375      -1.0627370572287755       4.1468810529011337      0.17389308605331663      -2.4652323317471181     -0.73650289058745377E-02  0.33270602701021001E-02 -0.53552515351324992E-02
    1.0988726857372142      0.95740476602859625      -1.1805015501644041      -4.0575798305424913      -1.0195574751963969       2.3701359179836388      0.29178192304613049E-03 -0.18696136740560809E-01 -0.23015508430006548E-02
    1.2065029251858241      0.91461496862377345     -0.95989666871913371       1.8614461366317709      0.79661901718140449      -2.0760063624397613     -0.37677243997105148E-02 -0.38243974087304178E-03 -0.79695795038674522E-02
    1.5716564649551290      0.99387792977714129      -1.0719061284133242      -3.7797837989925234      -1.6205413498641112       1.3607789007914810     -0.87015629055533505E-02 -0.43185852532033886E-02 -0.33650506171001293E-02
    1.3629569730647739      0.81809081492934177     -0.97505073443115908      0.80674538678124841       1.3309574352429907      -1.8294562656908400      0.55137325984060404E-02 -0.17481542418202878E-02  0.31192739254894963E-02
    1.2821861439012927      0.86132253861630925      -1.1860873094416671       3.2967797747398655      -1.7010512377420124       2.5378096353505075      0.86432086017369514E-02 -0.14504495625955571E-01  0.68205392312714608E-03
    1.6563268452778690      0.66948292694383549      -1.0135533401275361      -3.6202404174274032      0.54552313894464910      -1.5154401131439430      0.53814881433000838E-02 -0.64962412378199996E-03  0.18376760208618226E-02
    1.5186640259311397      0.51348736805949069      -1.0504108484905104       2.1081721126982300       1.6015450637068980      0.37663930289812864     -0.34749929633168808E-02  0.64285741457149603E-02  0.29954293275464838E-02
    1.7393334578567041      0.63109347175348274      -1.0229201642278218      -2.7270484776106443     -0.37821542955483523       1.5617575030811379      0.68919537461924474E-02 -0.38863752736235657E-02 -0.13120214435113908E-02
    1.5214453933581773      0.68050132843650779     -0.75731355259188382      0.68926049681138368     -0.73970284232805816      -2.5868901816379850      0.83456750183288353E-02 -0.19795468178220865E-02 -0.79373098095728567E-02
    1.3957136709865090      0.60797180198927525     -0.90655272668059206     -0.31256335906120272E-01 -0.62420834913840528     -0.29460699241630545      0.80054389212458332E-03 -0.40333619219482530E-02  0.45676274120663996E-02
    1.2715953413745924      0.43701416190320896      -1.0960848881993992      0.12650615132190920       2.6554655307827413      0.69510564784401874      0.33893910770783631E-02 -0.10770059343758742E-02 -0.11132300125016981E-01
    1.1689237232166902      0.69949696805467865      -1.1711621056442802       1.0233762866029545      -1.2934309990621689      0.66822371016784265      0.40608292329908924E-02  0.15401623157873523E-02  0.71459545569860783E-02
    1.2402059080654062      0.75741593378464844      -1.1335805903746994      -1.2137992918102440       1.2042140422176335     -0.47027801591359042      0.99661694964021663E-02 -0.87824972227834586E-03 -0.86685237034067608E-02
    1.1058995638370455       1.0065575708298067      -1.1766398718234010      0.34368532366118937      -2.1260886386810265      0.83475706516633608     -0.31151122059531744E-02  0.72686715286147674E-02 -0.83866474604823438E-02
    1.0214652561351281      0.89995291623379103      -1.0755778088457759       1.0397687651687608       1.2085133238797729      -1.3471430940805136     -0.12787830845792492E-01  0.98124658653543362E-02  0.26949121934736198E-02
    1.1194572225718233       1.0055036515995162      -1.2107493948129249      -3.8793032398302700      -1.6406205961767486     -0.39998549843888959     -0.46942840643526829E-02  0.33934863079108091E-02 -0.37048807760045044E-02
   0.69305603137141492      0.87246153298845819      -1.3618777781016889      -2.4828176318052435       3.9048236274885522      0.72152151991652436      0.28299855164307663E-02  0.72303289156266937E-02  0.95181693833172876E-02
   0.15319701524746851       1.1395960723683756      -1.4041477251582086       4.8697799583795875      -1.6964722229674314      0.60391875820784591     -0.47310685263765584E-03 -0.97359889174237768E-02 -0.83323024414956315E-02
  -0.30971237070348918E-02   1.3367893349375217      -1.3789729270373576       3.6831838451573469     -0.35623201882232047       1.5258209219801457      0.11978160355192280E-01  0.41518583404287490E-03 -0.56179858764027202E-03
   0.36661144909303245       1.4465246315268105      -1.1539602855631061      -2.3672165058370380     -0.19362766698628928      -1.3032937515835279      0.45496852772791141E-02  0.69289942705883512E-02 -0.15179572839487676E-02
   0.43554494283330331       1.5579007411230608      -1.0874558685621589      0.81550145317236589     -0.74155187304606784      -1.8184956304756119     -0.42331770651477529E-02 -0.19275891181193883E-01  0.95498120079771098E-02
   0.62903105966758122       1.5388969058658086      -1.3203552223146231      -3.7093932318005614      -1.0371351481859881     -0.86022840080665419      0.10004684745268388E-03 -0.38688379135409789E-02 -0.65257418390640698E-02
   0.30374580543284108       1.3890743345275729      -1.6194968475105689      0.81620949590512393       1.1211110849727852       3.4418370289931639      0.41042242582164934E-02  0.94074605232039588E-02  0.77950043058467866E-02
   0.36259763296704176E-01   1.3836943543123996      -1.4399696346317372      -1.0828058338700419     -0.39769489273965836     -0.79844731165424554      0.86449620483488240E-02  0.13716310056302472E-01 -0.65858659516848661E-03
  -0.36087948453369983       1.3218994652681415      -1.3917332302892704       2.1430491428564094       3.6255634705732822     -0.91801501384865458      0.27739260374438079E-02 -0.19322279250082453E-02  0.11054927123002489E-01
  -0.44587591280146904       1.7517673518199568      -1.4699340409639676       1.7637669839983698      -6.0730059235096947       1.8347209332609828      0.53269234371237095E-02 -0.11457381879915296E-01 -0.64969692094440923E-02
  -0.29408645465586880       1.3657895294786420      -1.3018638967747023      -2.8597437951631504       3.7220395182005097      -1.7785105950147544     -0.10867431903798241E-02  0.89756398067009080E-02  0.10503418425899635E-01
  -0.56871691011871417       1.4997874089509933      -1.3852962814942416      0.93237294254687297      0.57250347446362260       1.4340360527255587      0.48235061370620613E-02 -0.37145297621836715E-02 -0.13420737029865570E-02
  -0.69711490921380226       1.7283486716611691      -1.2384703646392634       1.3695090708980209      0.61824742540534539      -1.3425761390986080     -0.70158710084602394E-02  0.43851328443909043E-02 -0.35015372933107081E-02
  -0.60761073025002765       2.0452342813097815      -1.3059958929510393      0.24614041019573496      -4.5641863047433544      -1.0586937031310937     -0.41080412647064302E-02  0.86524527202498369E-02 -0.15637387235757139E-01
  -0.49346843050782097       1.6932162506044834      -1.5135490122400677     -0.66843702158408103      0.45866578393992347      0.95368865242453138      0.51683648186060527E-02 -0.18674596290360279E-01 -0.27731643244248705E-02
  -0.46973542132039114       1.3699275542367046      -1.5975511070851542      0.51805251187627821       1.0192464610726550       1.4069938734147065     -0.80111739669507243E-02  0.26308930301928157E-02  0.96882721435924690E-02
  -0.35730265880833512       1.1933229494186919      -1.4518176105869092     -0.92661620190081329       1.7764378132962635     -0.66668606649017015     -0.65625836719803710E-02  0.48381020368419847E-02  0.70515653392282385E-02
  -0.40319999035197696       1.3228542476226020      -1.4156752773611676      0.44391328571578836       1.5412615342148532      -1.2989979600883705      0.30897649014089978E-02 -0.47909723290051609E-03  0.94053483035128060E-02
  -0.37530333718422720       1.6599438006874383      -1.5789394229060605     -0.88667602213271990      -3.2290960348954338       2.7968787854751369     -0.15152891644774624E-02  0.18459055746227193E-02  0.80378181923350667E-02
  -0.48535364485322935       1.5082141532297513      -1.3114044923304016      0.50509782823946381       3.2007229091209495      -1.9759838063823136     -0.41587903050506747E-02  0.30456447226387962E-02 -0.26990198165777191E-02
  -0.51521293836114312       1.8522423878604484      -1.3538794118926736      -1.7766343219099430     -0.30044178585157910       1.5807498460719074     -0.73399826265423407E-02 -0.54753599184920176E-03 -0.28369682401598872E-02
  -0.78917640826584923       2.1214063069096860      -1.1725216004038794       1.3304045218833898      -1.7660851229643637      -1.5126620110482527      0.59591947925700106E-02 -0.64962326443755991E-02 -0.29461617537556162E-02
  -0.90450268332789918       2.1520500721330080      -1.2099925326637597     -0.90233964322831095E-01  -1.5385813771959660      0.14369705312599976      0.76938932062993182E-02 -0.14193353709859302E-02 -0.68962015227491680E-02
   -1.0266537657932782       1.9232560205576805      -1.2207537204460464       2.0084701085647736       1.5359955574481665      0.45765001165287278      0.29207727024818109E-02 -0.32357322809586364E-02  0.57964945552064773E-02
  -0.80840453138354518       1.9518746937485121      -1.1535841312426223      0.65210122343035548      0.26545127823552978       1.0088296084948738     -0.39798224301453855E-02  0.46460765048388364E-02  0.73798498739390261E-02
  -0.51754551313020036       2.0171329147491810     -0.94227708719185699      -2.6913537910868643      -1.3414835541063312      -2.0453157231597885     -0.25117364283983035E-02 -0.53882483027845041E-04  0.11541451092673460E-01
  -0.64756665623243215       1.8619927135690886      -1.0521172521637236      -2.4483313245220821       4.2085503719149111      -2.7087715688964189      0.68098167536756460E-03  0.74653483978539548E-02 -0.10457238858435636E-01
  -0.97236642040781762       2.1959381231622550      -1.3913132348088320       2.2526126794929611      -2.9204096400452255       4.8544503861309378      0.13024520749103097E-01  0.96986489035120194E-02 -0.48718004905630163E-02
   -1.1276314813923427       2.2575310672268958      -1.1475725505516965       2.8132114660835579      -1.0066777491870762      -2.2904341363891225     -0.52961252468008979E-04  0.26327839296507172E-02 -0.19701342585956683E-01
  -0.83678630623177030       2.1592825528731412      -1.2710414177462064      -2.0466702075875358      0.85174385804223185      -1.0772269329912554     -0.14865090231475864E-01  0.32059478689512311E-02 -0.61675152335369798E-02
  -0.86745773685403260       2.1954570210347510      -1.5712628065140928      -1.2362350473242651       2.7310950768314970     -0.32523676107856136      0.60475232624320752E-02 -0.20615514756201492E-02  0.10780676506120246E-01
   -1.0445953320928041       2.5624281346364768      -1.8432062890827292       1.1135200354909709      -2.2694980890217846       1.9387114665685752      0.14876732600183296E-01 -0.50668100221162859E-02  0.96081649411772219E-03
   -1.1006533411923147       2.6852457941840804      -1.8882483340556477      0.68020897850022422     -0.42835467843573927       1.3540268377002218     -0.18330400411581405E-02  0.60447326849333294E-03 -0.15436555646232586E-01
   -1.0370326879796048       2.7299750609769813      -1.6971273321655114      -1.5358870429772751       1.3683508341385655      -1.9942811966755034      0.13717111874006482E-01 -0.40216025812416234E-02  0.13933307422173691E-02
   -1.2183890289216122       2.9822931139821178      -1.8355109318282967       2.0907326041444905     -0.95442796577404687      0.67541246223642259     -0.47140925196003103E-02 -0.68491959777947642E-02  0.13678116343553981E-02
   -1.0581464584777063       3.0990965155788293      -1.8731555444233792     -0.42414333787240671      -2.9332001764687838     -0.24025841991659477      0.13969896952774619E-02 -0.10619384215491134E-01 -0.21409662926294981E-02
  -0.98253647740724004       2.7555248877239431      -1.9425609254897831       1.2116046443722273       3.2378073468449111      0.83507292961581964E-01 -0.97002421813955353E-02 -0.12625023382487832E-01 -0.83557614848297490E-02
  -0.71116800118899182       2.9105607384940897      -2.0018277958084028     -0.56410064122453696      0.13539735671478137     -0.77113944261960943E-01 -0.15873387173738762E-01  0.69791235643945626E-02  0.58176315350635388E-02
  -0.52191591803475623       3.0943197966505478      -2.0762651147433986     -0.13889637340936090      -1.4153308849058255       1.4247543239527096     -0.99854931394915969E-02  0.29629640428074921E-03 -0.81000974604803488E-02
  -0.35154271872242449       3.0429462492812100      -1.9112949748373855      -3.6289741439358689      -2.4176517397440644       1.7327713602414059      0.96656450371055969E-02  0.14914230853158017E-02 -0.63598664327040311E-02
  -0.65048829342504011       2.7327904611716449      -1.6027304381172656       3.2998399745682976       2.0030712755129678      -3.5014798703928083      0.18260077297473920E-02  0.51376255394819381E-03  0.12430071055107295E-02
  -0.53393068503030938       2.6091952800591138      -1.7394712838927904      0.66999615710809723       1.5391618886058616      0.91454593281507190     -0.93538616697345089E-02 -0.31994037046181312E-02  0.56473816013338229E-02
  -0.30942283617973360       2.7460486530813277      -1.7194426275751005      0.46572647473101619      -1.1252091778679143      0.78074959325109217     -0.39119927294331003E-02  0.33080341281284120E-02 -0.44052424550313773E-02
  -0.23114843093176671E-01   2.6980292809690440      -1.5771561047238718      -2.0418496930594041      0.68920106573465201      -1.2166936080845230      0.85236152630042278E-03 -0.16288435410576341E-02 -0.31656708598093442E-02
  -0.64686492488069069E-01   2.7679453435385493      -1.6344765365514597     -0.11336937906813198     -0.58690562605078644      0.58192244183281550     -0.35436642411410951E-02  0.11722861807403895E-01  0.19180937715865820E-02
  -0.12703557019406223       2.7312050329934898      -1.5860079952049739       1.2772117468628126     -0.73550662906903957E-01 -0.29465075991635732E-01  0.62768270509584861E-02 -0.11961812781393633E-02  0.46332379733970974E-03
   0.37691652933280778E-01   2.6826937123791641      -1.5443005535952148     -0.53518427112643541      -2.3330797618514083      -3.1252367688315492     -0.34798009795660514E-02  0.33316874608662062E-02  0.22441975302003314E-02
   0.87516215894420407E-01   2.3575042081221431      -1.9044181415376007      -1.8544219773980593       2.8809556540008865       3.0944234914030013     -0.38795533648712938E-02 -0.36170137807416403E-02  0.14587947555203540E-01
  -0.15723039832107241       2.4033609545457959      -1.8697818622121734      -1.0195914273930460      -6.0062790263801329      0.41770660772510515     -0.28289575104428755E-02 -0.13176737067073674E-01  0.10754612168226263E-01
  -0.39260464543935797       1.8579414097025457      -1.8104633036855955       2.9485459031907815       7.1294676107110142       1.5242451954548524     -0.35723797413628189E-02 -0.28946834033933833E-02  0.73042727774530469E-03
  -0.32276368214505607       2.0635195634867958      -1.4941148133659887      0.58192036083846188      -1.5328425971919413      -1.6081053459811916      0.65292631108843091E-03 -0.35922940143073845E-03  0.11277338695558692E-01
  -0.13972043196506578       2.0397606119197706      -1.4005699141669588      -1.3550268993034598      0.95283514052199436      -2.5871645165264856      0.25035263083333925E-03  0.73424196931579644E-02  0.67889033066876880E-02
  -0.18591576222931838       2.1658255374205022      -1.7169772318800105     -0.74544421549871498      -4.0338251382842678      -1.0599127878321264     -0.32377908826283774E-03  0.76536390922004038E-02 -0.36491082390028851E-02
  -0.30573766662517637       1.7966119192980115      -2.0734879430944217      0.24823519557375548       6.2144115584365105       5.4132425771524293     -0.12677799784505672E-02  0.79867603487822070E-02 -0.87127068864374380E-02
  -0.40559657453460279       2.1724419821479217      -1.7842608576044330       1.0181514056679628      -3.4550536216387786      -3.9283368997278396      0.12057818618749216E-03  0.13464202719989160E-01  0.55975215210914975E-02
  -0.36907789923335388       2.0969900389860778      -2.0511305836718363      -1.6799330185559840      0.96536767286819303       2.2641745548106207      0.44870768548908035E-02  0.27916019046747564E-03  0.90486490976173783E-02
  -0.60966861074879575       2.1805999622680234      -1.9452303535446345      0.34500866086875537      -1.6453462137442956      -2.5892569823533460      0.34516698784925470E-03  0.72422139527228424E-02 -0.88318651771204237E-02
  -0.77546533771002257       2.0109618999026542      -2.2353659557795913       1.5506403861727791     -0.51888525998692003       1.7032940680059236     -0.10062431327293231E-01  0.24289041585601190E-02 -0.68733195196211128E-02
  -0.70371758300329101       1.7392724272022129      -2.2753980104100835      0.92817555814466657       1.2996565091569368      -2.1364171686609374      0.39069391249165752E-02  0.72400510115167016E-02  0.12265080765450076E-01
  -0.50668954715459735       1.6876434487578484      -2.6187997053301029     -0.27527995659676902      0.33859755819950160       1.6727598512430262      0.95745338188002460E-03  0.26255993126989008E-02 -0.79969297566155895E-02
  -0.31955577999632445       1.6843278716577550      -2.7402623695287729      0.66341136849060078       1.0839587310302163       2.2608043685243051      0.80447925234287676E-02 -0.26091630979463432E-03  0.11996591018689884E-01
  -0.60158006313900864E-01   1.8417724151477357      -2.5106086693277492      -2.3702603182264648      -1.4020219041752058      -2.0292707890440984      0.17043626733669395E-02 -0.84677072888417193E-02  0.16206353913013061E-01
  -0.17002188332987653       1.7816208769060409      -2.5955371933282487       1.2051231446264172       2.4161930861936374     -0.43317940306320780E-01 -0.26652364692662245E-02  0.39938263313477051E-02  0.46481661959658638E-02
  -0.78992382986885434E-01   2.1029518345465315      -2.6758661642552228      0.97778543915540239      -2.1565576081487707       2.8851802943325482      0.83792213645672853E-02  0.19875846499814998E-02 -0.41586112842479928E-02
   0.14496219387970255       2.0918374877922292      -2.3377228092098057      -2.6752787683584835      0.89774023720976082      -2.4828211910092142     -0.75798869930329693E-03 -0.43044924361623771E-02 -0.24230050110896073E-02
  -0.43685137970818556E-01   2.2313739207414747      -2.3576866775691081       1.5562376721918576      -1.8558297326491060      0.56094796709610473      0.14272872780669854E-02 -0.46806655922320139E-02  0.15458524761309711E-01
   0.33767908966507679E-01   2.0521501654730945      -2.2809287257426742      0.15782795583789672       2.0176136900140755     -0.66147707187170357      0.38121081380368543E-02  0.48941474165817844E-02 -0.35895309532834041E-02
   0.13890122700492927       2.2226229951248144      -2.3187552226122152     -0.59808213715502334      0.19105129653425915       2.2017070329819353      0.21650355550986156E-02  0.17523486161197255E-03  0.77108643408205779E-02
   0.14003232669872143       2.4020601852547463      -2.0152330317274156      0.38223421281090786      0.54224013656700243     -0.68321699152957305     -0.10734505295700192E-01  0.39352246962103266E-02 -0.11389503182047012E-01
   0.20051881098692981       2.6683101195700312      -1.8133187275344336      -1.7951312988812895      -1.3631063193857107      -1.5413000290242558     -0.79881281946942717E-02 -0.19882878486319200E-02 -0.24761599590972239E-04
  -0.36575569708955896E-01   2.7276819226344480      -1.8539151789342703       1.1716362730886998     -0.13139665377336110       1.1427193946492369     -0.94488198235686618E-02 -0.32300201248887106E-02  0.19783135851958455E-03
  -0.77934056482712136E-01   2.7666872568007230      -1.6943894734462210     -0.19866619423319459     -0.45020065917901159      -1.6925330061930097      0.14652253966896858E-01 -0.93238312962999892E-02  0.40262968044313396E-02
  -0.15458997777024716       2.7259894201445167      -1.8344808225171485      0.33713051011351886E-01  0.51557008422134487      0.13887284934025063     -0.29858091232286277E-02  0.58491111630507575E-02  0.93024455460257727E-02
  -0.22585882445663935       2.7770849574767360      -1.9509206393340672       1.2779949616310404      -1.1396772946615714      0.91097823044189741      0.11593252423614919E-01 -0.13867648779556596E-01 -0.74177182703814015E-02
  -0.74313996681223016E-01   2.6299231473984870      -1.9062107955947059      -1.9742078680392523      -1.1724112477317681      -1.3222891941945241     -0.23304784644614523E-02  0.18234713506015687E-02  0.17118851377311284E-02
  -0.23701264346458942       2.3288793987896832      -2.0641363696100719     -0.96344843539207470E-01   3.1371841720098010       2.4026726794062210     -0.39614227698850923E-02  0.94699966655120704E-03  0.49414518713248867E-02
  -0.42375275987604399       2.5030248972054543      -1.8541379583776669       1.7160309125421738     -0.66292568150059106      -1.3666389066409255      0.19040829319132591E-01 -0.24790786087125483E-03  0.38186255032264249E-02
  -0.32924225505366833       2.5837455012018093      -1.8589792368699225     -0.42958040566296007     -0.19424914837744028      0.93491836105283321      0.68185341613830053E-03 -0.11037854405409053E-01  0.22985315596348865E-02
  -0.31241614776598714       2.6286729827110542      -1.6982709109277023     -0.15685101080510813      -1.7234181267165734      -2.5105742164701046      0.78024621362167701E-02 -0.60719935895399146E-02 -0.16105262078076610E-02
  -0.32202137172907674       2.4001896998620800      -1.9474271002041856      0.43781316327412872       1.0587299370049463       2.0683312764832049     -0.21073671256157112E-02  0.57620776659508266E-02  0.13904156613691043E-02
  -0.25442923531228417       2.3263418192622951      -1.8636994695345228     -0.26108356653531628      -1.8038994615056760      -1.7724529740035790      0.85399063144512011E-02 -0.13449019426419184E-02  0.12101558028791093E-01
  -0.23743136537746237       1.9988458479668549      -2.0569159662605800     -0.78974406642210182      0.55699767621594376       3.0264642271738560     -0.85417231079708555E-02  0.38368495126017699E-03 -0.16912743032975186E-02
  -0.33838675210436825       1.7508328483987257      -1.7996162284684614      0.78043714794358343       2.9763752380782607      -2.4817856786315500      0.66406633090865808E-02 -0.51764191123071512E-04 -0.57095852714803552E-02
  -0.32067445321644283       1.9719169437545807      -1.9273696364621979      -1.0879114757643484     -0.35285635484333350       2.1637081202642752      0.10340018722220456E-01 -0.23078083695335927E-02  0.10067093000688310E-01
  -0.47734236538834607       2.1259551930606686      -1.7037985448397570      -1.6465611217995300      -2.4292118495012893      -3.0771614313788782      0.78911924284509882E-02  0.48289883998808847E-02  0.81536510206332569E-02
  -0.82504139787857178       1.9323961674135390      -1.9253970191622749       1.6261815330107863       1.0011985549150537       5.2778579553193126      0.12260218611976903E-02 -0.19366110052509988E-03 -0.53445868035479904E-02
  -0.95232501081849485       1.8737168882592121      -1.4680774479298138       1.8471634087180568       1.1985890676236759     -0.32060315633254877     -0.14610086149798862E-02 -0.26799350164594671E-02 -0.89513487070358444E-03
  -0.84096815509513867       1.9708119771626615      -1.0353395900738818     -0.97011480209740786     -0.79619739856653693      -5.8035058796360719     -0.19547931668846275E-02 -0.47769207020520454E-03  0.17815481503338226E-02
  -0.85965575310420195       1.9619083730278861      -1.4105346475011438      0.21418985475585306     -0.91993364799943012       3.4493300798248137     -0.69470679971880278E-02  0.69128992627602859E-02  0.36381544313242031E-02
  -0.84453232128876710       1.7946501315866921      -1.2521743892910382      -1.3571264340625078       2.2151235626697732      -2.9835396587808050      0.37949733825000109E-02 -0.38902506458993180E-02 -0.97356963593915324E-02
   -1.0288012145229302       1.9740983036215256      -1.5508150022062599       2.1491489843597336      -1.1492417708601386       2.1484675365665371     -0.94580835734898727E-02 -0.10420093971201805E-01 -0.30546597088942917E-03
  -0.87226253095131989       1.9894048009854406      -1.5343580042360274      -2.8363169542779829     -0.35958108925951199     -0.51885598595458748      0.45447320249000223E-02 -0.93373760326609379E-03  0.49230729749603075E-02
   -1.1821384578030039       1.9460736032946950      -1.6019003787809738       4.2196791847307678     -0.52376683570794846       1.0587761466703287      0.56252831132723724E-02  0.51884005347573314E-02 -0.29982669923349636E-02
  -0.84342706488484254       1.8267991239579804      -1.5072726835552654      -2.4821773281878889       1.8682790748998999      0.71686328002793691E-02 -0.21215999173324063E-02  0.53540606946518299E-02  0.16709871499976714E-01
  -0.88098943453374057       2.0111732315262714      -1.3971568804751460      0.15335581122303599     -0.98489527939148058      -2.3932289919032028     -0.12350496234635466E-02 -0.50233725369341897E-03 -0.64168009559588679E-02
  -0.89158770295424150       2.0252522699185018      -1.6837551078673898       4.2040518461238658      -2.7328026681039623      0.33841907581188324      0.66757714958198822E-03  0.11158694535783997E-01  0.14854147597271883E-02
  -0.44461002175446990       1.7394492015556886      -1.8365710776921231      -3.9852211702192881       2.2393045010872803      0.90748269616720545      0.10544552468579160E-01 -0.48091559057341637E-02 -0.63837194772655703E-02
  -0.41683607072625956       1.6659753301978399      -1.9281365836572131     -0.46887004433098250     -0.28643779109983947      0.83532286254949328      0.17511536914831760E-01 -0.13668430509259366E-02  0.10198416668882881E-01
  -0.47305261220739958       1.5421123050498655      -1.8696386784619681      0.63592548357330270     -0.13420457786602159E-01   2.8840862964221117      0.27054303855554296E-02  0.17240074825743967E-02 -0.16237816734385735E-02
  -0.42982748835017720       1.4468925185711496      -1.4372060049745559      0.92158992830755526     -0.35801882150824516      -3.7655129694093308      0.71658706988719789E-03 -0.38178274901172760E-02  0.60679228113171835E-02
  -0.22606187345733936       1.2722165038889302      -1.5280116457950048      -5.1073216617583190     -0.44938335190821216      0.80484655085730628     -0.45576042529182625E-02  0.78445491550971358E-02 -0.31559646683869680E-02
  -0.69343048924622253       1.0890495513743337      -1.4976473498205036       4.6251320210663591       5.4871827800220654      0.19537499514326651      0.80296138946600593E-02  0.90068792488620097E-02  0.12837424490775629E-01
  -0.60045245078027820       1.5747699859097051      -1.4430594494251461     -0.13201854271970490      -2.7497335188863699      -1.2471655723439095     -0.29049418262155902E-02 -0.93977464788721488E-02 -0.56698768080114537E-02
  -0.49582098655246004       1.7783702487587820      -1.5763761284830975     -0.45207845599490587      -2.0384877337828953       1.9278429950785470      0.32993771946469019E-02 -0.33103061840340509E-02  0.47589728416737032E-02
  -0.46586927455359139       1.6398325235147191      -1.3849335890382983      0.60571526553041666      0.83766010448764272      -3.2437393060883690      0.56265932632467153E-02 -0.15875496022975000E-01 -0.54088834022700816E-02
  -0.34549768089949318       1.6432196222590338      -1.7107133090849356       1.0712402823699725      0.28187369117945082       2.1124659759263666     -0.41449730933179607E-03  0.42496788302481825E-02 -0.30983952176479868E-02
  -0.46828369000367118E-01   1.6921915184768190      -1.7113800454088208      -4.1786955607555152      -2.9432572512271009     -0.68339951994157921      0.83280679216777911E-02 -0.10691385541418574E-01  0.11699114189405169E-01
  -0.34895226748105024       1.3492740779337642      -1.8007072996054434       1.3825596165902239       3.6190757800887075       1.5786166900748675     -0.47150841251807352E-02 -0.64903650640157906E-03  0.17733974373526751E-01
  -0.50533777465176977       1.5117736873136254      -1.6529065543280046       2.0872828506566901      0.79103917567358939     -0.84711407063330446     -0.54426273526436697E-02  0.27684899401594354E-02 -0.32326286873094467E-02
  -0.32594606792958569       1.7893364760770998      -1.6460149111561120     -0.96771631246605239     -0.30480352843211833      -2.7831173359677517      0.72113029818696162E-02 -0.79987945175139519E-02 -0.10380797999695268E-01
  -0.30155588621112350       1.9916476821087612      -2.0240408280181637     -0.94702026640730186E-01  -2.3267633156631762       2.9380818365765351     -0.10571452052403008E-01  0.14172017929332537E-02 -0.45304472519918093E-02
  -0.28697207196758434       1.8385996107331501      -1.9886727137814935      -1.6281624975484135       1.2261476945944128      0.27933575341355807E-01 -0.86384410944580492E-02 -0.89790656240271716E-02  0.38977273537335044E-02
  -0.54401329783901475       1.8993329152244109      -1.9509571233988146       3.8180245263465351       1.8070406289870715     -0.51873196398234489     -0.86188461249784298E-02 -0.23577336416897854E-02 -0.11892306132454955E-02
  -0.23228465489734285       2.1974048336990109      -1.9910046749532024      -2.8522363679117602      -3.4248913898850946      0.54489789166767710     -0.59785569192998822E-02 -0.33776150932927074E-02 -0.19268128324632539E-01
  -0.33084559194678231       1.9846858296044536      -1.9480323225668768       1.5913983581575795       2.6088316524965891       1.0337088049689589     -0.15874619471972773E-02  0.59266501424539708E-02 -0.73665589292915001E-02
  -0.17268518995218388       2.1968538508119786      -1.7467457694206066      0.74468662443851896      -1.9262377970840567      0.96140072259127085     -0.37066251189932509E-02  0.15556138430048883E-01 -0.40918173166364369E-02
   0.76027544743058575E-01   2.1161180286526018      -1.4282809397323915      -2.8146486492158345       1.1950062109324817      -3.0900098500976081      0.83512631087188510E-02  0.69443599071634665E-02 -0.20701961901479216E-02
  -0.10219778184446561       2.2213232411881672      -1.5699762544757885       1.8162039926699849      -2.9345166759535020      0.41796051264250644      0.35313141965068184E-03 -0.10936604994770782E-01  0.47850429915752279E-02
   0.11316692625969373E-01   1.8751485541256463      -1.6335182017668137      0.36889621470838552       2.0783429239722131       1.2605237268232656      0.74778060516425271E-02 -0.23916357075075556E-02 -0.70167056930081628E-03
   0.20221932837121895       1.8359733107130289      -1.4917021686043557      -2.5079450594048613     -0.30520855448791034      -1.2309694898016239      0.36551083626893965E-02 -0.26727353887978644E-03 -0.44637076779685536E-03
  -0.29270546682027401E-01   1.7461227998907407      -1.5577698413797445       1.8645052888489402      0.31563600780256268       3.7754764938240832      0.19960166566570618E-02  0.11777785787546291E-01  0.11884962366367047E-01
   0.34752825301159612E-01   1.7168559167042425      -1.1093582125646082     -0.98778133100133247      0.41915711963275570      -4.8922586454515740      0.10261253862963796E-02  0.18899278269315367E-02  0.64592147332782623E-02
  -0.49200157035535312E-01   1.7498496389774731      -1.3605595617838278      -1.1256894697519462     -0.72813476409855382       2.5588229409902312     -0.67919665321932721E-02 -0.28227885447962286E-03 -0.10899866009716819E-01
  -0.30792273290143873       1.6658168325541765      -1.1943387092075368       1.9649129450165428      0.57214789488043927      -1.3416402808261925     -0.61759551893153519E-02  0.10507511338126996E-02 -0.65956702350558061E-02
  -0.24698612112883608       1.6735647531106879      -1.2479384972746301      0.71386092813530766       1.2095994912305614      0.40268735370328956      0.28099109944893785E-02 -0.11265725673560878E-01  0.38501965662507409E-03
  -0.73355894149365719E-01   1.8809978014323878      -1.2299249157457004     -0.19160325329564160      -4.0096300518695962       3.7133586604643152      0.63326039679346968E-03  0.41758001967582281E-02  0.10504702536069388E-02
   0.22650321684634333E-01   1.5718835423911914     -0.80147665198544393       1.3905290176225107       2.2525901756341695      -2.9512616415744333     -0.12648069366615024E-01  0.30145341449487884E-02 -0.12523674562314735E-02
   0.35967343422480358       1.4961465584405595     -0.67086146926114498      -2.7472463282942479     -0.13596261481118738       1.9416484542909760     -0.11438503075057282E-01 -0.67525774518339965E-03  0.29961682089385544E-03
   0.28897780810995016       1.4055757321551199     -0.27341428866577000      0.99687470850774185     -0.66175193847696800      -3.1848642196312467     -0.46665322719987024E-02  0.45333391091402220E-02  0.29002998797524882E-02
   0.37297533644493164       1.1852396681679054     -0.33640078043461175      -2.0063127536733538       1.5266942370240915      -1.5071751018989328     -0.28937158854432932E-02  0.78434534430653624E-02 -0.83699059335359260E-02
   0.14535843894382777       1.2190166020041093     -0.61978056122562386       1.0546975602371476      0.12680317683301195       1.1160380326774593     -0.13298916528380528E-01  0.35759317162247228E-02 -0.43442721816239205E-02
   0.64879260137258130E-01   1.2810701184659261     -0.75482823425366663      -1.4662920211206174      0.40486611395213962     -0.44282073457685661      0.87473459214866545E-03 -0.44851233717999595E-02 -0.83888482903902162E-02
  -0.22589256385750614       1.3954386901728140     -0.93739783468680671      -1.3072669575346705       4.0948181279897184      -1.9381355718311972      0.11165419071011068E-01 -0.99911709655404746E-02  0.35781429751357008E-02
  -0.52235416818781055       1.8408352102165670      -1.2261381987819220       2.5374392321653434      -5.8277073653145264       2.7201803092592232      0.25256317518427274E-02  0.53331657322110981E-02  0.49567118610467364E-02
  -0.64128955140497890       1.6726718391509672      -1.2991554512646710       1.0687869553568476       1.5751299048502825      0.84720177581100298     -0.24833223496912860E-02 -0.74691647604785416E-03 -0.62552998179805641E-02
  -0.57384086009851887       1.7794620773568963      -1.2236265458624653     -0.41606643865470683      -1.8557782209762224       4.0577523204365491     -0.10815170115483164E-01 -0.51126629630782183E-02  0.74495882927643198E-02
  -0.57821590865763328       1.6361787435012183     -0.71322422160612564      0.36281948589974389     -0.39854587382617884      -6.4434165883089944      0.86198080345197825E-02  0.22265845023230479E-02 -0.32006477463305538E-02
  -0.53033422707691302       1.3917046688240626      -1.0029183272642668      0.70782883651051931       1.3576892031386270       2.7688506247638891      0.58998880319427460E-03 -0.52244159195447004E-02  0.83764590175678943E-02
  -0.35396445304965973       1.3406695068668872     -0.86518923493109312      -2.4934530164201871      0.53564894156002774      0.19367266331853569     -0.58098339220379880E-02  0.68654042061406795E-02  0.35796568140862295E-02
  -0.59197658875411330       1.3792663386723198     -0.70234132647060321       1.8535739684878676     -0.28185779574983477     -0.83103369674954986      0.11911556947644675E-02  0.36225429269698406E-02 -0.51523726555766647E-02
  -0.52038379213627417       1.3710730855299544     -0.67155428423943231     -0.99536887842763555     -0.72364248874482917     -0.25161678110298019      0.64016326154536785E-03  0.10931893528677517E-01 -0.44184819397690145E-02
  -0.62683170827409163       1.2354028682800096     -0.68618661876043208       1.3620279261628268       2.1623465225494631     -0.37970120850828126     -0.25469692521601361E-02  0.19192946879336148E-02 -0.34443642918314810E-02
  -0.50131753801369017       1.4658862778858690     -0.76268206654679915      -1.7351391649045507     -0.43029513112188150      0.69086864306864804      0.30819972392530093E-02 -0.11198808936336846E-02  0.20299527897961189E-02
  -0.66731234516615356       1.6297363492374526     -0.72386198307965888      0.76012644636352467      -1.4651405941731288      0.77046780280603622     -0.10784279497175087E-01 -0.15603242517596705E-02 -0.10024668920937341E-01
  -0.70493654342005929       1.5423551447204253     -0.54988748784677832      0.91247412657701688      -1.3402068108620904      -3.1080780645446802     -0.44437570403427218E-02  0.12855431774441817E-01 -0.87120563292228947E-02
  -0.60597917534041690       1.2806633647844106     -0.84958478645208169     -0.70278321169509705       1.0846403726643936       3.3145087002528113      0.23024014167853935E-02 -0.15487299154533840E-01 -0.35734571071632804E-02
  -0.60704703955560857       1.1523282373216301     -0.64532398312967376       1.5170439397572892      0.16810539331873883     -0.51522339790934057      0.51572047962074041E-02  0.46992882288496851E-02 -0.95334517375538219E-02
  -0.36028546579640414       1.0561066248650059     -0.53262851725114124      -1.9846404874862358       1.1346300847492250     -0.64264729831497858      0.70272614181395299E-02  0.10646875182843019E-01 -0.29621786984711518E-02
  -0.44547848584290511       1.1541779675047361     -0.52412429150955597      0.84267506020272642      -2.7062312136116127      0.24104666666542246      0.65960276515968363E-02 -0.91323611423903550E-02  0.63822717942801921E-02
  -0.38839407810769128      0.81971625367835510     -0.47948920907943848      -1.2614684690503697       2.2945558481997450       1.7806700081036462      0.12740077122748161E-02 -0.35642871427820078E-02  0.33057646954698927E-02
  -0.52578020617187726      0.84031732792281677     -0.16106420427346557      0.32174716421692806       1.5350927744955249     -0.24345943109398571     -0.48658277639941350E-02  0.11305901829588016E-02  0.24584306038874515E-03
  -0.61058920941356154       1.0882265747056949      0.11010836626336117      0.75801903909695623      -2.5457199814026010      -2.4925772514862352     -0.38080188027324047E-02 -0.83794344738004067E-02  0.76796117837956285E-02
  -0.57794173982775865      0.93521756548367463     -0.62954756076642575E-02 -0.47678801954676192      0.12603934769449981       3.1739240664644441     -0.46810107887346186E-02  0.67964704572449630E-02  0.57625697784986175E-02
  -0.62046109710235997      0.82503758206748312      0.36162874640277748     -0.10160196163874513E-01   2.1794518179632467      -2.9118438904089237      0.44613561402040425E-03 -0.93516257622153764E-02 -0.31985166072196480E-02
  -0.67080051754789272       1.0648764315048844      0.29365273169921108     -0.20001628170748953      -1.6842700977180101       1.5200023295021741     -0.39182812688849378E-02  0.38573022751557939E-02 -0.54245229834730679E-02
  -0.75700168388929101       1.0208097307405406      0.48593586169883396       1.3233468149206875       1.4267595469538552      -2.5787593876629971     -0.13592117860049768E-01 -0.74131693571197754E-02  0.29666511619352853E-03
  -0.62695675857614075       1.2057739304406112      0.25478187530246199      -1.7885117120447178      -1.2020772661057473     -0.20541124998045768     -0.91763384179753826E-02 -0.74178885749827117E-02  0.35127646206409291E-02
  -0.78156025846955524       1.2008293367986429     -0.12611580342146982E-01   1.6757178971359166      0.19928703284477028       1.4839640534352991      0.31440215650192505E-02  0.61488270280858348E-02  0.73349469705162942E-02
  -0.65403913993005258       1.2310509226443109     -0.45832666289006840E-01  -3.0143714119025113      0.45241584395487427      -1.8872149047205793      0.10930091380861318E-01 -0.50432878372019818E-02 -0.41184618059248723E-02
  -0.96999638893030549       1.3161998951811802     -0.33005931644870506       1.4209270947802901      -1.3643440066226742       1.3091343495123509      0.10449746395657655E-03 -0.93907524787593122E-02  0.65480001068574656E-02
   -1.1202207046332646       1.1896761390289450     -0.45993765448695434      -1.0803144804439049       4.5285835506559708       4.7781796284369946      0.12512001354765712E-01  0.65665265597025790E-02 -0.16247974423744427E-01
   -1.3154171708585514       1.5660379142547831     -0.60717897246848715E-01   1.9219872336178072      -1.2493977348334482      -1.1010820040499756      0.32412411514493034E-02  0.78000982900932048E-02  0.11176673909109550E-01
   -1.3205738420334632       1.8841233218181002      0.30481022944492137       1.5213293853879066      -2.1997349517430353      -4.5242707694013298     -0.14356117976938920E-01  0.72770384590499226E-02 -0.59485583773503103E-02
   -1.0915062914957465       1.9361115341603865      0.55598595930778268E-01  -3.7840497202872942      0.29615754444231157      0.99165634080664444      0.42631896637543854E-02 -0.83127704845913364E-02 -0.12074118003403592E-01
   -1.4368094493038488       2.0308525576888536     -0.37138960167234121E-01   1.3286797505798000      -1.3550072755312126       1.4170291381384597     -0.46496251413619127E-03 -0.95351909682497293E-02 -0.37441006332744539E-02
   -1.6015800298927498       1.9087034729848658      0.97748555551292152E-01  0.57787643770893815      0.19600796966401332      -1.7490313347037665      0.92237975322606580E-02  0.75883624823802620E-03 -0.51236758874193128E-02
   -1.6706646222543975       1.8170773586506290     -0.67582517108581680E-01   3.9948675219888465       4.5870122109008618       4.8296986543789799      0.75056122540195780E-02  0.27494824658793604E-02  0.35413608825473342E-02
   -1.3419004962232715       2.1881085458451235      0.28689396958257024      -5.2248382677595862      -3.1856796593928283      -3.4569230254332237     -0.12467757223495468E-01  0.17779018535568625E-03 -0.58795831006691612E-02
   -1.6036193227706133       2.3287491276796732      0.35477276507029837       2.1226505419656205      -1.3892658798723512       1.0033992615097911     -0.13796167085982081E-02 -0.25026477179630469E-02 -0.89231225832267502E-02
   -1.5211655358947309       2.2430628418445773      0.59201687533702108      0.36435961687797475     -0.93674213784240756      -2.8954551293711752     -0.45037702292232140E-02  0.95460985454720593E-02 -0.10851975233206135E-01
   -1.3885218957586121       2.0191165460020302      0.36522479252504469      0.43088796598042850E-01   3.4411691309892261     -0.68882841797427730     -0.48476207056422638E-02 -0.24210651747056389E-02  0.47251474880583566E-02
   -1.2632736971237237       2.2951220729739474      0.65740230676614192E-01 -0.49071695938476956      -3.4473576400412833       2.8969169565044313     -0.89475584221492266E-02  0.41121587802965820E-02  0.73761413840845169E-02
   -1.1953644318891372       2.0549232678556737      0.18735391359456877      0.92856150026779521E-01  0.11238221602985236      -1.4051716493777897     -0.12532854701994500E-01 -0.77941924205195967E-02 -0.34877042189264684E-02
   -1.1112217969167064       1.8307556892835719      0.76201220635961214E-01   2.1228154987686292       3.4958404021269911     -0.61599877933395741      0.38005000209406781E-03  0.77622435994082473E-02  0.32495477122609917E-02
  -0.77177715543002912       2.1085392367729998     -0.89541801226809048E-01  -1.8526972819620453      -3.7979271397879977       2.9192333876436796     -0.73886988115645647E-03  0.48394709692742843E-02  0.15750025762819031E-02
  -0.65530705131946609       1.8609879895128463      0.15630670703177801     -0.50217624943964298E-01  0.87049305723125736      -1.6638957421619198      0.16841461014637238E-02 -0.65117905330802639E-02  0.50774015144162965E-02
  -0.52820709233173169       1.7247573055184364      0.15143899920084308     -0.52812610828078799      0.69737027958185138      0.26770498017803895      0.99599547148332412E-03 -0.19690997948940137E-02 -0.54429419873759100E-02
  -0.49217077625475464       1.7101790879490857      0.19538186052205342      -1.1965952643309101       2.4868393589345734     -0.98684337535228386E-01  0.91693355713705627E-02  0.37774547760571764E-02  0.32421938256038674E-02
  -0.63933074702717829       2.0644901026714599      0.21617307748150977       1.2674836144930481      -4.5425116176173370      0.75259813857032942     -0.48986542548393741E-02 -0.93296573781609382E-03 -0.38439645653210175E-02
  -0.59851132842473942       1.7388490567689827      0.35249110531333633       2.5689798155598380     -0.33205063062737117      -2.3896184784274914     -0.78978925438299985E-03 -0.51963523493827601E-02 -0.11387696096153532E-01
  -0.25068854944727353       1.4363107598366267      0.16908384793577422      -1.1337146093433128       1.9748587618866846       3.3608841877312243      0.18356707909012171E-02  0.62468379316582556E-02 -0.74780793023030145E-02
   0.11528968005823370E-02   1.3634811004431484      0.44491242778810153      -1.3543968471685688      0.39156495304993261     -0.13801652359144173      0.16677806447194850E-01 -0.61482749017331972E-02  0.10985529734829635E-01
   0.58063665297247276E-01   1.3470050187954070      0.72693047005191647      -2.7708375156285938     -0.18607667726185959     -0.65219031374317937     -0.14414871692632301E-01  0.69394327470131412E-02 -0.90326575346610927E-03
  -0.29596035769567430       1.3050628182828827      0.88403083747295241       4.7867984747386938       1.9835466397139672     -0.51121031182605170      0.49085892843259149E-03  0.38606183292153595E-02 -0.10922088064667657E-02
   0.36607919343372430E-01   1.5436874086447605      0.96331667991312298      -4.5599224498844420      0.70619253647036431E-01  -1.2782288009435709     -0.10493318948232536E-01 -0.24319542408048900E-02 -0.74044760420588496E-03
  -0.27444691685072375       1.7940671931711698      0.86208110771946400       2.8245429605406573      -1.3256927597904584     -0.82359654876729915     -0.37495672768404487E-02 -0.19687210400420874E-02  0.64162487238664800E-02
  -0.17118767368453619       1.8665323953202002      0.60962046683604698       1.1428462262010886      -1.1249461859466769       2.3398330751123675      0.17699342332560264E-02  0.11112745343600627E-01 -0.44462573053938304E-02
   0.10817446825421102       1.7587811712210251      0.73601658671771875     -0.93168641540721264      -1.0563952911354224      -1.0633931919096702      0.22123467049566525E-02 -0.65695818396096506E-02 -0.72136221990006799E-02
   0.24244296267370324       1.4807669744482916      0.69420204638490590      -1.0722681904168474       3.8181800666875971      0.75298235550480497     -0.14937840169543248E-02 -0.67675868306387166E-02  0.40480908193150089E-02
   0.20625207701410780       1.8049772607004917      0.77084283301503109       1.0474418640480154      -1.2331084901250853      -1.1593707547628365      0.10394149214600218E-01 -0.58918347794936210E-02 -0.13293572457436009E-01
   0.34547067038605866       1.9492807166382675      0.65678493587187359     -0.95370406866297763      -1.4846249248758072       1.4641381365015722     -0.14207981362769573E-01  0.15128033590354750E-02  0.93147018264014836E-02
   0.32116224996197124       1.8368652840634663      0.79674513500253741      0.38591679206060397     -0.42754200597194997       1.6570598395959142      0.53995375232456788E-02  0.85324383908913504E-03  0.13136312573300835E-02
   0.35726034191863182       1.6813481469336635       1.1543126593170689     -0.31390397869935249       1.4034441989542301      -1.3439112178239705      0.10359060083990901E-02 -0.86393572609482217E-02 -0.48393174489209656E-02
   0.34574361461409187       1.7398455493226308       1.3471383548783358       1.0971571694199571      -1.1553383743380596      -2.3687777052910852      0.36940446632696133E-02 -0.30497586288555922E-02 -0.59102650876305951E-02
   0.51297194908498445       1.6070184328171691       1.1428193484359994      -2.0487445883165596      0.41709008671372755      0.38123570259635847     -0.86353375739003368E-02 -0.36782018433452190E-02  0.94559002481919840E-03
   0.34010644370722498       1.5387874943713895      0.99364813849523148      0.18041373949246683     -0.48676250640650559      0.46002126602414695     -0.37528007943753994E-02  0.16411769832997969E-02  0.43310029567080743E-02
   0.19628268356202855       1.3861900832374487      0.92180644992876526       3.5631123642551055      0.82949491171994316       2.2393028256508387      0.15698868729640741E-01  0.54947408496339722E-02  0.17457220056059652E-02
   0.56448495010843114       1.3782182345850702       1.1677979191675563      -2.2080327378860067      0.53629020487582613      -2.0205047422826836     -0.74746130255176624E-02  0.78463079971435867E-03 -0.11825708239434851E-01
   0.65750032878724907       1.4639779776750190       1.1319498264028287      -2.0308255326724574     -0.75579267574155029      0.14935398225184401      0.72091074486941853E-02 -0.19029258931686499E-02  0.28112015890187081E-02
   0.40414785324940278       1.4173456223930592       1.1235530059533902      -1.9384129748677748     -0.76010151813211480      -3.2777130165253103      0.28446923702715732E-02 -0.49023382385511294E-02  0.51576907254697879E-02
   0.22421529577248047E-01   1.3024801692910621      0.75550923620664634       2.8139718423295403     -0.74974474607385933       2.9843138487041174     -0.28344006317062437E-03 -0.12034628289450788E-01 -0.54222137135341297E-02
  -0.79710284552095820E-01   1.0160219104403829      0.70047971440052936      0.21146101525990457       3.1346485214079101       2.8902831880215660      0.16914448730896009E-02 -0.33217710220929675E-02  0.54625435788664412E-02
  -0.14005280721767921       1.2066555538968213       1.0610961270076480      -1.3944516789428612      -3.2463234707238673      -2.2569279778593003      0.62027909361972444E-03 -0.61219450461891256E-04  0.51235526771364892E-02
  -0.40675634694174517      0.92831524036908974       1.1035503068435630       1.7101255228572017       3.0919907781608824      -4.3876700691463499     -0.67290791108036707E-02 -0.19406256193824634E-02 -0.42182898008089609E-02
  -0.41993683039601903       1.0705239862230194      0.61464532957127715      -2.7280335627614862      -1.5236117716220070       5.9232173510121164      0.13582390717923887E-02  0.11209906038077921E-01  0.10025960613667451E-01
  -0.79790282268052570       1.0263615749199977      0.85770296549769609      0.82707975045453430     -0.55949641792386429      -1.6577299515444315     -0.68999879628138805E-02 -0.56474367052479213E-02 -0.16179978061015010E-03
   -1.1094305371445397      0.88834066500385944      0.88366416315999630       1.0411089734846206      0.98919445327969224     -0.35492861567153750     -0.19760664299193209E-02 -0.48834313749743785E-02 -0.38862543618700673E-02
   -1.2805458273580133      0.90562998759879298      0.85063288056049857      0.64441665338013404E-01  0.81982624136896654      -1.2944835592791113     -0.59752252255200755E-02 -0.34001939148631255E-02 -0.20178770161645265E-01
   -1.4250459128523099       1.0520423450503418      0.61426701114256455       1.9957427496218512      -1.9055557292312384       1.9428296176799724     -0.42540900235830126E-02 -0.14267734081701677E-01 -0.26078291262814357E-02
   -1.2426069742096224      0.88670711668055946      0.69144327553669227     -0.74972015183601104      0.75500285378494147     -0.75663554772525488     -0.17119613128076860E-01  0.18067246149258587E-01  0.53504052919046696E-02
   -1.1807430117825810      0.84438711982508308      0.63768166459802988     -0.13467521153210169     -0.96173161814399644       1.3250646884930608     -0.42257046352103256E-02  0.29063302753568054E-02  0.11953237018108465E-01
   -1.1465294897548637      0.64549954393562003      0.80910291827086223     -0.70121210552752195E-01  0.14872822405405697     -0.90017711801434330      0.10303635332677086E-01  0.95383054778874765E-03 -0.16292948050629974E-01
   -1.1227968751730202      0.46214274162359392      0.83177368523257422     -0.24683903258033771       1.2375971943746487      -2.3891663787081248      0.27607336120418768E-02 -0.15270879391622860E-02 -0.48521991506997875E-02
   -1.1399268886750802      0.49162826922397174      0.48455621851594360     -0.17706715202997225      0.32305788899148491       2.9492286527273506     -0.22093512010834537E-03 -0.54143256047719523E-02  0.49728218746206143E-02
   -1.1911530567988284      0.58304721423710393      0.60693351104713122     -0.52889970444205001E-01  -1.0009046701709636      0.33466314519982704      0.12602064925786527E-01 -0.51890773952937286E-02 -0.42498174204350647E-02
   -1.2503877820511020      0.49874604638862768      0.78458090859568075      0.98588812656104985      -1.9283817409018900       1.1697748559259760      0.74015838094398934E-02 -0.33031829128927215E-02  0.18619678750509960E-02
   -1.1638514190682394      0.17454732795713207       1.0791666885283286       1.7937943985919935       1.9670585923248118      -3.7107347453228670     -0.54332015096243413E-02 -0.27350877454773437E-02 -0.19958477466197611E-02
  -0.81834039017149729      0.11116779273334412      0.86420772354445619     -0.41349849572788694     -0.85829862794367795       1.7989021479538265      0.46966447267273725E-02  0.10563866732826874E-01  0.37677176265528134E-02
  -0.51324308765012128     -0.85560694794496253E-01  0.90669483593742473       3.1617166569829691       4.2405934243003518      0.60858425131133287      0.16132039780414331E-02 -0.49889031883220691E-02 -0.52720749569715730E-02
  -0.67520409407252459E-02  0.20106442454533197      0.99366229555876051      -6.1438288884263335      -4.2860233997476591      0.20904146331942305     -0.82064720793596675E-02 -0.13218888649330074E-03  0.92623856856788311E-03
  -0.15904126152028292     -0.13836816845102838E-01   1.1685726104262775      0.88668422800670266       2.8052454080763876      -2.2621085145519739      0.55452400421743264E-03 -0.17772347123963233E-02 -0.54016853181639846E-02
  -0.17045366269508308      0.22093477771491629      0.98089746222238483     -0.93525059706626634      -5.9728510746572869      -2.8283036427737858     -0.66335265498000395E-02 -0.50443045263373898E-02 -0.16711684985172837E-01
  -0.26779739988102214     -0.21632376488281052      0.59471053320324896       1.5492006348420060       4.0697488901558163       2.4200674655164929     -0.59973294803239985E-02 -0.18021123053021948E-03 -0.14685378163115104E-03
  -0.17865097615331940     -0.28997791439494891      0.33695525300424589     -0.22152855134193594     -0.45913935497142823E-01   3.8975343204830137      0.68990488178102827E-03 -0.36565385091336111E-02 -0.12269715430057726E-04
  -0.13001700653669118     -0.36476824199935126      0.68868055356020430     -0.73897465343904900       1.1682675311876558      -2.1623342348587715     -0.29210644120724327E-02  0.24307137056900907E-02 -0.79639290925359596E-03
  -0.20461171939678016     -0.24435958693145396      0.71807913304308890      0.26793048641056588     -0.49892741644944283      -1.0382913810088636      0.70481983511755386E-02  0.17885366993286578E-03 -0.49541665132788459E-02
  -0.23112674117033818     -0.21335836500080266      0.56290266232674291     -0.81285128844248056     -0.73095310229982735      0.98699467884994985      0.41977952605610214E-02  0.59132948266736596E-02 -0.44645089539967486E-02
  -0.39904234128795157     -0.31045595576342272      0.58264839593093232       1.2441911136103356      0.47331171785797510     -0.96811743533641803     -0.47046734545530544E-04  0.81872699411817407E-02  0.22460998803094379E-02
  -0.34896310173378364     -0.32520550491119293      0.43083055978898960     -0.77524277660310859       2.6186958356870367       1.9240330477886962     -0.90458906703199116E-02  0.91551969328160232E-02 -0.74852716649491668E-02
  -0.41985537968492070      0.39251628901200299E-01  0.58449101810586856       1.1585114077594221      -3.2581357677892133     -0.37262801314659810      0.66141465162439239E-03  0.80892522354430105E-02  0.32243768077201418E-02
  -0.30465404893863118     -0.85856034063523323E-01  0.70508421235021601     -0.14113965238105397       2.3369331942820075      -3.5769147204582543      0.48181369435313370E-02 -0.82403103840795328E-02 -0.98346037371488393E-02
  -0.23443347934816686      0.13042816659391221      0.31918770052787665      -1.3797490344026100      -2.3236653090078883       2.3406757243962573     -0.13338659997492730E-02 -0.16031500619595462E-03 -0.73405770242718216E-02
  -0.38215300140687986      0.79778644776307816E-02  0.22598934791427006      0.56807123228255063       2.5682166020367081     -0.27410029250452006      0.57044097129282934E-02  0.11178012009994258E-01  0.33396584857227907E-02
  -0.42754862342214506      0.30148253554777493      0.97485830874362703E-01  -2.8443505732701242      -1.0343084733949084     -0.91305581875280137E-01 -0.63530510153242958E-02 -0.58284535685096395E-02  0.82838415660840686E-02
  -0.84608676503595104      0.41169035857240011     -0.23485233590056383E-01   5.2471443890857019     -0.53422332634417546      0.43932773862314967     -0.83417630837288037E-02  0.49074751627342650E-02 -0.12498327391965550E-01
  -0.51762325688786337      0.45679197556690576     -0.95828875682084924E-01  -1.9331502625311896      -1.9470892245859870       2.4112693148086648      0.92995435255159853E-02 -0.26011915074518055E-02  0.98285036034349293E-02
  -0.49065052311454155      0.21143620857338036      0.19229122739841495       1.9089205587046090      0.74318240098352784      -3.2178776818824111      0.10650665171288931E-01 -0.53449157603568942E-03 -0.20311011002466989E-01
  -0.18296726284239889      0.77026788153554598E-01  0.50518760810507038E-02  -3.4441798482692425       2.3151846622607293     -0.92857111822020000E-01  0.10093086823412173E-01 -0.22491545057409246E-02  0.13442518407425818E-02
  -0.38806559140440849      0.28948967012474242     -0.20189732081965844       1.4676070743595400      -4.2137450480075804       1.3587995581133061      0.92457678217118255E-02  0.19297030655481551E-01 -0.98594621864339371E-02
  -0.37165222271562731     -0.11372276261002523     -0.20283669717299641     -0.27101790590339347       2.1952359344496291     -0.47204255484024427      0.86422743911324096E-03  0.10919023079133824E-01 -0.12999413568819951E-02
  -0.39966468358430773     -0.22408697686154769     -0.28847417643685769      0.13932680761485119       1.1937545287701488      0.88358606796468731      0.16561755592133243E-02 -0.72706101770956544E-02  0.77426715604799745E-02
  -0.40276462138555336     -0.12024280239315999     -0.21558324554231881      -1.1477678423603717     -0.35778900585532619      -1.7000763629931606     -0.17842495384607915E-02  0.59654850842707635E-02 -0.10120455917894178E-01
  -0.59319384182379320     -0.84415067369546334E-01 -0.42727736290182378       1.7758394724149451      -1.0607405178411287       1.1424454025137936      0.41781619900695954E-02  0.33155092403269748E-03  0.90224689652386170E-02
  -0.48598266720212341     -0.23211840567993008     -0.45406729258897038     -0.30530601633361321       1.5887939196941425      -1.1420106652038826      0.23016387242775771E-02 -0.98465332337515643E-02  0.11078949788124293E-01
  -0.43475028284545336     -0.10682382992639072     -0.67115034540006535     -0.81731683010912703     -0.89140881032757568       2.9490658669382284      0.16476512934420207E-02  0.32681053190456444E-02 -0.37085629529222119E-02
  -0.51857639487790297     -0.13043839525846107     -0.40016538331179174      0.24876708092088931     -0.54075254057205402      -1.3852911249005320      0.50219024273445712E-03  0.46995750888124133E-02 -0.45068891327235128E-02
  -0.56568417514498404     -0.25311632033268167     -0.35196187647797045      -1.8252537430688578       4.2772350745036647       2.2000571273293219     -0.41679412878911082E-02 -0.44010596608460850E-02  0.88127727146183332E-02
  -0.79859038883206701      0.14753825182243208     -0.76571111956091661E-01   2.1735569325831730      -4.6914096315817568      -3.4481507105190912     -0.71555236704915481E-02 -0.72254580798830903E-02 -0.74817660385851914E-02
  -0.78421033229462545     -0.37760225362137974E-01 -0.24161663689537816      -2.0893688245855735       2.8631662829430580       1.1332401770178693     -0.74364030553817351E-02 -0.10476479001959325E-01 -0.26705758651237588E-02
   -1.0767809954534309      0.21977246630669156     -0.21909478013978642       3.8080964390580920      -2.3193832252282482       1.2941509388804608     -0.59857412308006452E-03  0.20266760123493766E-02 -0.13733409537146385E-01
  -0.80334704546511859      0.13560383767893963      0.44122619378288456E-03  -2.2628935830386032       2.0729200354559776      -2.4715889350158435     -0.39313890931730322E-02  0.46726883205635561E-02  0.29306118605896755E-02
  -0.87721920275910270      0.37991827347829521     -0.16427510134523113      0.39177418584220823E-01  -8.2437477191840589       1.7530838630714509     -0.94621994103616380E-03  0.84244591473077168E-02 -0.21226318475345007E-02
  -0.91515405322318011     -0.22803831982384198     -0.98299943183675381E-01  0.18621717322253042       5.9618377135458349       1.5958813407562540      0.59585285541186028E-03 -0.35059791812214192E-03 -0.33874803801387521E-02
  -0.95018580805418562     -0.34271804742402839      0.25067306583639803      -1.5039726572621712       1.9193957866809064      -3.4332993905218960     -0.40041647878016340E-02 -0.80682378337140204E-02  0.49242199999255942E-02
   -1.2140980175260581     -0.16726399554995192      0.82447764838049928E-01   1.2122148917391158      -2.4215006831846084       1.9235926418077918     -0.11153870207422534E-01 -0.78907905454346505E-02 -0.77334965391650107E-02
   -1.3015058975286611     -0.37801634852677529      0.21825949824369922     -0.35998138477272990     -0.81515988858490568E-02  -1.8768864002191712      0.18225842395759306E-01 -0.26500657196804611E-02  0.54901118998889886E-02
   -1.4441349543889208     -0.58337838236761830      0.47340552815406320E-01   1.1275634583783833     -0.32529091679052352       1.4171836426256386     -0.83802278591051937E-02  0.24292797438751901E-03  0.36148299244117971E-02
   -1.4040762981861206     -0.84782406775608810      0.10624953638241307       1.4385455804681457       1.6220352865055412       1.3711860361741888     -0.68420672787967707E-02 -0.15148238860290819E-02 -0.53219858352618193E-02
   -1.1503064829145362     -0.84447513693136300      0.36706705563314423     -0.97141267665455378      -1.2588502012271772     -0.10332705194295093      0.87015113176822645E-02 -0.49459998653591519E-02  0.99117003766731604E-02
   -1.0398083318130593      -1.0370799829393706      0.62003566822606204      -1.3943775326918624       1.7084381187162263      -3.8997170859245931      0.88714591557963463E-02  0.24456641957653069E-02  0.14442909831516970E-01
   -1.1430499809461185     -0.96596508206304432      0.27703031023319485       3.2811445861214295       1.3691595408428983       1.5792845926160719     -0.80345652562689995E-02 -0.27000757793315122E-02 -0.20538353326810532E-02
  -0.79140600904768021     -0.71662380642624623      0.18273699824087616      -4.6793810061445855      -1.2636992161983625     -0.87859989097118696     -0.56209858297954218E-02 -0.21313280570903759E-02  0.83362299269104656E-03
   -1.0955144771611796     -0.63235615976240367     -0.47159566635764948E-01   3.7555661919667713      -1.0379976621319473       2.7540197612252872      0.65459770187725752E-02 -0.24469176980783658E-02  0.48515685256333499E-02
  -0.83300054520156053     -0.70468058628226971      0.13793951305378935      -1.2911267970795912      0.10777326931564488     -0.89915137630453135      0.29671752332735002E-02  0.38059838542046087E-02  0.47802324587397083E-02
  -0.76392831573250186     -0.76862406349399370      0.18867577163433397       1.1684974104440302     -0.19429150704622689     -0.29567843394203486     -0.72871843224368016E-02 -0.37849193139448678E-02 -0.17663791215988572E-01
  -0.50737878322849017     -0.85921990587768149      0.18609442990143643      -1.3327295565547395      0.50175704023385692      -2.3488337507756740     -0.93345423676227668E-05 -0.34668341743427922E-02  0.29985319180978742E-02
  -0.47445863300857805     -0.86612444418298884     -0.17247975104420138     -0.16610521567854317      0.94317955368064543       3.3258857673712949     -0.15833530383419503E-02  0.13290347010033510E-01  0.29943546144103883E-02
  -0.46572678046920213     -0.71234243343869441     -0.77665781281108445E-02  -3.4142133565165587      -3.1740725254756228      -2.2240514201349808     -0.35806404371901968E-02 -0.77955838372203434E-02 -0.26861649901343976E-02
  -0.86777813161823547     -0.98447203075269596     -0.15870040238557834       4.5563758059498767      0.44125099583543798      0.37145723776311457      0.17577804899551630E-01  0.11584158274585699E-02 -0.12944894124905126E-01
  -0.68657474140126251      -1.2631831499995620     -0.29403906491380627      -1.9624819706644965       1.3473890071585368       2.0434529987769920      0.33112187930508519E-02  0.67060115281922794E-02 -0.19685225643555904E-02
  -0.81635437835043034      -1.3454656725805767     -0.99657777787505536E-01   1.1666865714806454       1.0318669848842710     -0.53978296547893034      0.65138677389253719E-02  0.54436530976165187E-02  0.36501493134942775E-02
  -0.74583326814187811      -1.2488987984791149      0.90576392869762094E-02  -2.2958402147577348     -0.48303907027022058      0.72984633620176334E-01 -0.20769974839118799E-02 -0.11911474571420388E-01 -0.81388419554173849E-02
   -1.0466756963971631      -1.2392251733589268      0.11768692462848032       2.2445948486146001     -0.32176914568598147       1.3780955658349008      0.98462614825667316E-02 -0.72539277753558284E-02  0.43121496362485551E-02
  -0.99242451760197758      -1.2800944984828959      0.44116693498926252      -1.7344882319435095     -0.17494576867865322      -1.3232884594996059      0.11099466107365896E-01 -0.87908705450301383E-03 -0.32567658819352419E-02
   -1.2225361347036297      -1.3523017383319438      0.56386782178177486       1.6017052420340514      -2.3171172178210382      0.59089741712471355     -0.83554147679982815E-02 -0.40686712552875370E-02  0.15597976158892024E-02
   -1.1929210715345258      -1.7344905309133956      0.74869101551683670      0.54890792596092841       3.1639820354249304      -1.1009308630426360      0.65342289689027666E-02 -0.11541040020721649E-02  0.27035280429779096E-02
   -1.0574940236890775      -1.6614310054409027      0.78960831866857539     -0.18315828994627639      -2.6416375662213070      0.40392116493664104      0.12703167881154664E-01 -0.12870424615201159E-02 -0.30312569980415205E-02
  -0.96984641072735545      -1.9990361586403251      0.88560447456054736      0.23072367214447001       2.3827709201396852      -1.0718574958686609      0.39854752287992179E-02  0.13554152565034006E-02  0.67123069857367712E-02
  -0.82636703167543846      -1.9720459115234192      0.80806146162063730     -0.88934204072752066      0.86603395995087173       1.2443965913992692     -0.99131788749429184E-02  0.10191643253058658E-01 -0.23694928990085629E-02
  -0.84001665952968352      -1.7973330561219769      0.94646981233054217     -0.70721967950646125      -2.0454429619511698     -0.43044046293740568     -0.62326574744407948E-02 -0.35756100301260751E-02  0.68243561876291103E-04
  -0.97439216044460508      -1.9727495565614401       1.0107407787671066      0.88108770683207482       1.8812124747869035     -0.67189125239818115      0.89852502876630602E-04  0.54174102876092256E-03  0.55370721511440735E-02
  -0.95765178819863328      -1.8211333488983605      0.95827288710142133     -0.54839352436075919E-01  -5.5257332575150393     -0.14089221856293813      0.78937338964490955E-03 -0.79373844884766953E-03  0.89413717447133223E-02
  -0.95317612689447839      -2.3508927417518257      0.90877704734422327     -0.19345881388164324       5.8910110512310849      -3.2714974212641370      0.45441759517423908E-02 -0.76720316769081087E-02 -0.94414764596316703E-02
  -0.97238881615774653      -2.1987527924645245      0.44615197556577391     -0.24689775334239267      -2.7082234563314520       2.9065173527041432      0.85700696162145373E-02 -0.50640928185834433E-02  0.47002669212897752E-02
   -1.0380527461080542      -2.4426141905022440      0.31487750580484686     -0.24036040102684353     -0.39012365742030891       2.7832948752450424      0.15550526991531921E-01  0.10496847148511623E-01  0.41111194312876687E-02
   -1.1301086827264843      -2.7123490296531920      0.59938546927629321     -0.64455998817189397       2.6020242701037186      -2.3302374044198388      0.60210395801107985E-02 -0.49028437859202079E-02  0.45616118993614396E-02
   -1.3459384936871543      -2.5909748541839646      0.54090572435830231      0.25071747688308260     -0.42222321281049441      0.48441919314490839      0.79065223157348541E-03 -0.18980336470657555E-01 -0.81881934211128771E-02
   -1.5270633218061185      -2.5383281705597533      0.56470802626248162       2.3380805177129664     -0.50484884228680393     -0.57376976156146364      0.10245226348703174E-01 -0.77295653266067355E-02 -0.14321535025870524E-01
   -1.3054639336618175      -2.5730196958428584      0.49026080925333437      -1.4108606644220920     -0.48438913760293489      0.57110874450373361     -0.35859109488549645E-02 -0.11288521835668419E-02 -0.13863174864608974E-02
   -1.3248737390936922      -2.6968814916192629      0.51425760198480053      0.78798523458466441      -3.0801108460686555       4.4865815007505576      0.26246571145374098E-02 -0.40928800915640551E-02  0.11138523297699043E-01
   -1.2582808195448378      -3.0658703814749386      0.96661690404802114     -0.46029021594614195       2.8590121233502588      -6.8314593306177471      0.58953402163335333E-02  0.85194302341369266E-02  0.84298833859508537E-02
   -1.2250549410077236      -3.2033353007470460      0.63235080321686710      -3.0655157825770298     -0.54663337130989276       3.5879183494680076     -0.10355147837407319E-01 -0.30198135617389710E-02 -0.80537194573049309E-02
   -1.5996877273986232      -3.3950301769309466      0.81355322645662886       4.8934800238570313       1.6676995483069317      -1.2183097903750133     -0.92406823089268286E-02 -0.37836308263057283E-02 -0.69108035576304072E-02
   -1.2769670470085508      -3.3616839723882883      0.83846818159908298      -3.0387273660883900      0.10366303552857820      0.48738391992229085      0.14481854149290818E-02 -0.19111400737172879E-02 -0.28574351206482884E-02
   -1.4482396329446963      -3.3071953104011667      0.95003181709143891       2.5621657413012335     -0.63732235180242391      0.88850214885366940     -0.10784075188595477E-01 -0.61995269287518084E-04 -0.96984416603873580E-03
   -1.2052814176611413      -3.3569960905417067       1.1872308753101408      -1.8133720380757743     -0.53921600253067792      -2.0269820957847640     -0.16067756392921240E-02  0.10128107833180522E-02  0.22267720778215150E-02
   -1.2478852094497568      -3.5085319763386971       1.1004910486969230       1.0406869017363767       1.5419311955915016     -0.35540456044197011     -0.92478748558630919E-02  0.11622596253566542E-02  0.20150091895183575E-02
   -1.1115273816376250      -3.3923049565718775      0.95561837473284983     -0.84564521185240227      -1.0416803390868952      0.76642367604039052      0.28482650957821765E-02 -0.44915900511610651E-02  0.52309211520545906E-02
   -1.1201397783944425      -3.4583143129591183      0.94062911362753188     -0.73998979623528560      -1.1791093525685770     -0.58339902017383682     -0.32361042381610083E-02  0.19465900125263946E-01  0.49734005177626273E-02
   -1.2473549191723032      -3.7072413489971581      0.83308604802444441     -0.33451796604835621       1.3939358124285826      -1.0669275962021352      0.35067690884760250E-02  0.30829020867009227E-02 -0.55471977551186935E-02
   -1.4240263808779563      -3.7302706768255147      0.56022036539543307       2.8087583849917053      -1.2704576641685088       3.2212649681270760     -0.13518385116473297E-01 -0.52731055284502837E-02  0.83898704153053671E-02
   -1.1772400749778886      -3.9374919359247622      0.77801658641424887      -1.6925600125893661     -0.32311215354237499      -2.7172915057635052     -0.81881161348826836E-02  0.10468043898582025E-01  0.21429490563040776E-03
   -1.1780865227845543      -4.2095048492661533      0.58596685151131278      0.49825262368588208       2.4720065102418807      0.26652414709239031     -0.14237632584153559E-01 -0.56411300700442979E-03  0.33320311155502491E-02
   -1.0935651832183422      -4.0839276129013244      0.42101729144522648      -1.4924862361024889      -1.4382454289455393       1.1482801084595438     -0.15501995264977086E-02  0.15261079941016220E-01 -0.41155450343605127E-03
   -1.2661156580880191      -4.2057933151584752      0.45320399172943898       1.0809553498047291       1.7330076576424644      0.34883021265223614E-01  0.25159725696346502E-02  0.17770612105723060E-02 -0.10701261751951519E-01
   -1.2518483687250721      -4.0255840426743026      0.49204518095837918      0.98051288255406799      -1.2915988399100682     -0.39321848841412643      0.11898227167192132E-01 -0.55600556465620343E-02  0.15072419892468991E-02
   -1.0663874765328278      -4.0718004795131089      0.46202649255173339      0.28373162320159077E-01 -0.43458202342679647      -2.0848397991837198      0.24561403962231054E-03 -0.41203408429844046E-02 -0.91453486474615819E-02
  -0.90575225862213127      -4.1748223259057884      0.12951092346366050     -0.76565088925311608      0.88543471561968856       3.3234238725330001      0.90387374179696778E-02 -0.44065950045890645E-02  0.28480322589547469E-02
  -0.84917962719112516      -4.1423563273888266      0.31545552731738946      0.28080766946551144      -1.3633107195792873      -2.2776610823448395     -0.37459218817081918E-03 -0.12782908117010550E-02  0.85465821180352730E-02
  -0.75066328140122440      -4.3339143396186319      0.11838349095500891     -0.94615135438744846      0.29329740057768922      0.54970314770299056      0.28587465456411110E-02  0.12272039201808305E-01 -0.15140361072171135E-01
  -0.80993905122440801      -4.4876282399688776      0.33733767194599443E-02 -0.66956055895681010      0.93737097277920689       1.0195568307372653      0.12694061353288877E-02  0.90036139170832641E-02  0.46013837693755569E-02
  -0.98693510958085628      -4.4782373147200740      0.66143650693659420E-01  0.44350138734231320      0.35543739107068190      0.20454353101212028     -0.60794170879954201E-02 -0.95700668208928974E-02 -0.34942381038915865E-02
   -1.0876423060653344      -4.4055672918279267      0.16614029921570669       1.4308750151759357     -0.35341804148676464       1.6286856976560333     -0.99898421316146901E-02 -0.25222316488520136E-02 -0.57176454100921759E-02
  -0.95630693215303941      -4.3971117623798897      0.49926811226741818      -1.5596791771123977      0.10539170924239047     -0.58096801433616796      0.92189026098055127E-03 -0.53609340406968187E-03 -0.21556315344583021E-02
   -1.0699410155237301      -4.3708100705608013      0.76234994958298385       1.9485990512030722       2.1407564226632925      -1.9446334693264635      0.44522038693362020E-03  0.11100687489051353E-01  0.88454636127759390E-02
  -0.88626672881676349      -4.0333809567775507      0.71337900807998378     -0.87262707244491233       1.7517365253673500      0.86014342478240691      0.62007934365234663E-02  0.74108409661564068E-02  0.12587050074426287E-01
  -0.83997240318846922      -3.5399531598742624      0.77741889563521938      -1.2111934887306639      -3.4770122366776555       1.0475789863192289     -0.22215840248343000E-02 -0.21171335515936196E-01 -0.12014106405532576E-01
  -0.97399143356503859      -3.4469658472317519       1.0312460737376354      0.61970826026529269      -1.1360479923949094      -1.2172368154869224     -0.16785842167888032E-01 -0.19967773411344147E-01  0.63839735935198316E-02
   -1.0120197238383752      -3.5477281534273559       1.0954311587032293       2.3820066388797656       2.0768962781269464     -0.88030221244250573      0.76218933882643558E-02 -0.56531783065016938E-03 -0.10097727751172680E-02
  -0.69613963592045347      -3.3269371010915210       1.0192018716354092      -2.5379646493385954     -0.79774875136055179       1.9409899688566881      0.56762724288131894E-02 -0.47426761558977404E-03 -0.62776301721676475E-02
  -0.75699796318150403      -3.2076525741344626       1.2541110277998149      0.89288355930116936      0.21217319223510786      -2.1271732098138831      0.13497891142912999E-01 -0.35720908585408218E-02  0.12991480420290191E-01
  -0.66664565503668816      -3.0475232973969639       1.1320846963386810      -1.4462001195037304      0.37383493112453620     -0.34099143280929545     -0.61301324012345004E-02  0.59847231492216046E-02  0.55393298393882073E-02
  -0.81438479645033934      -2.8379640571694034      0.96338410562259802     -0.26552303104991370     -0.78496725528752231      -1.8415666433885012      0.43638955001128465E-02 -0.29893374568024100E-03  0.24074088577645814E-02
  -0.97685302348243519      -2.7666410218375401      0.56712122932131659       3.3658304304767630      0.92141567250812872       1.6835447243983495      0.25710981402992106E-02 -0.12462711068635723E-01 -0.50349252000037037E-03
  -0.66690337027520219      -2.5615979041603536      0.39520597439365718      -4.5873371460956234      -1.9838427794844680      0.73307106757143337      0.21917368946398064E-02 -0.94343633238858082E-02  0.25977332107252615E-02
   -1.0256694883118671      -2.6423358689589382      0.32427216316337981       3.9004398141450438     -0.38471890479673609      0.96435906252558279      0.49622000771527564E-02 -0.23738881528685418E-02 -0.14782487498576913E-02
  -0.78353677640175579      -2.7925996870940049      0.40347616108477674      -1.6027237041884614       1.4011413831987489      -1.2090223670060796      0.86600784515071805E-02 -0.28768717521865383E-03 -0.17222624729486546E-02
  -0.80307697227932373      -2.7081062847653823      0.27518566873234868       1.2006746367235042       2.0712494927159493       2.2579222522589002     -0.76028005691219924E-02  0.51263107187877743E-02  0.74471992817276567E-03
  -0.65360151203668271      -2.3592714113122049      0.48581990619019744     -0.24023656423483766      -2.7849065431552429      -1.2914811020915309     -0.86474110461461917E-02  0.22308965915480705E-02 -0.55435644757474978E-02
  -0.50269527475348086      -2.4016731357110825      0.52942041379046667     -0.57872006309930601     -0.13753757439590739      -1.7401719488003142      0.33969038418258934E-02  0.76246525659500186E-02  0.23477979698833251E-01
  -0.45728680402443900      -2.4645481256027240      0.27989883490845485      0.44494941824948009     -0.82730300993976227E-02 -0.71471554358720513      0.13493480992684437E-01 -0.90418291204508172E-02 -0.78125658897785777E-02
  -0.34828357097932661      -2.5230610776907825     -0.55990630993365688E-01  0.29553530469877076E-01   1.7969310407208099       2.3259515899646210      0.52290097466295982E-02 -0.10775282136101350E-01 -0.92322813398645204E-03
  -0.22414219672097480      -2.2882181942078423     -0.36558519353583729E-01 -0.19332179869541877      -1.5672062872557571      0.45711550339475404      0.35259303503837325E-03 -0.45967988806099314E-02 -0.12223739968210898E-02
  -0.12527307688539413      -2.3159428218736147      0.66033115890239177E-01 -0.59577980945188380       1.7159277553692256      0.49927614269364196     -0.21174507253038655E-02  0.14380642740180249E-01 -0.28584819872194828E-02
  -0.13213227182413284      -2.0649004540080096      0.23865250196830062     -0.94361642764540410      -2.0055974047236109      -1.9289260697109771      0.48241571628586943E-02  0.11737618288831797E-02  0.36604768306160995E-02
  -0.30003906862887897      -2.1406219316333730      0.92975060985698160E-01   3.1673306210098251       1.3537855137231278      0.28289523849417347      0.19021517013207423E-02  0.14156105152734355E-01 -0.27345717718416096E-02
   0.28376587512765627E-01  -2.0037475774764655      0.67261194702556946E-02  -4.2692851392339906     -0.63643384648047041     -0.15365176954346962     -0.12987943349748581E-01 -0.10131090073523641E-01 -0.43864218214388455E-02
  -0.29418972456178694      -1.9616431994511696     -0.10548790331211162      0.83241030355584267      -1.0704420537469199     -0.66655220662856318      0.75940507898412668E-02  0.23814291609491889E-03  0.24906698341293637E-02
  -0.49273780257667987      -2.0877893962661860     -0.32572661978568879      0.58927092897970001       1.3600320301372364     -0.48476389185726630E-01 -0.68458602633919563E-02  0.10811489346568948E-01  0.11209162143885343E-01
  -0.60257010928436405      -1.9951556146009641     -0.56325409405575022      0.68696252388034770E-01  0.94939284005129343       1.6965155470763331      0.24492306387587925E-02 -0.50603379838209950E-02  0.15945721228250997E-02
  -0.70151581134494723      -1.7449847675218029     -0.52104353825928884       2.2994428963459281       1.1396312472256616     -0.40103758370732218      0.60888867581487816E-04 -0.46021493046353168E-02 -0.74040215246612417E-02
  -0.46794058166388347      -1.3810622556373577     -0.54108425863375265      -2.3754574786263727      -3.8551663542562049      -1.0243027901150905      0.10569777371442046E-01 -0.19142291770435360E-02 -0.88904378714785848E-02
  -0.57741212320789537      -1.5766556335067969     -0.73120636248198401     -0.94183033411505093E-01   1.7011417630095507      0.29456323693326830      0.85947743855832037E-02 -0.64865933843056833E-02  0.16078259105448689E-01
  -0.70962574210201301      -1.4910715726971278     -0.88195993652889404      0.43062740948506116E-01 -0.79106826886773285       1.1473207275830237     -0.54889256243723095E-02  0.73935360003725137E-02 -0.31094013115040564E-03
  -0.83906722237000031      -1.5435472434522692     -0.83346964926511102      0.57277457477269526E-01  0.81644409346825342       1.4163905262837375     -0.40397694440006404E-02 -0.16530911650979752E-01 -0.62500060860272155E-02
  -0.94653229185698728      -1.4594451869918601     -0.56179207015996102     -0.48505700522066675       2.9922606936541456      -1.9323774791723762     -0.10093663758770077E-01  0.97953403720807408E-02 -0.17007767261851270E-01
   -1.0939943553573632      -1.0098265869733980     -0.59305649216407230      0.19085384990941434      -2.8017008486781139     -0.42625395095505342     -0.43556562541502419E-02 -0.59129678137821440E-02  0.12443736620282531E-01
   -1.2578686575957854     -0.88833936630397803     -0.70731311655589746      0.14581805942103587      -2.3998233204641326       2.2060604662540699      0.50608232550657384E-02  0.47510583572524245E-02 -0.20311576393179376E-02
   -1.3808882400436613      -1.1426032047070520     -0.47586004883794286       2.3355044547378725      0.29333369437735440      -1.5283111246014733     -0.11868900863021281E-03 -0.30989285066387318E-02 -0.11139262344302403E-02
   -1.1413436942679975      -1.3622782381077936     -0.47474191360626261      -2.2068437219032031       1.6993983709557707     -0.45009552894379984      0.36753759812886422E-02 -0.69273152135562732E-03  0.27769267048272095E-03
   -1.2636876135269586      -1.3078164949508617     -0.55358548927769646      0.55964151967185993       1.2244333064112092       1.5085823143381063      0.84073230912520280E-02  0.63304758093956082E-02 -0.59677722105575537E-02
   -1.2843013693360901      -1.0609219014728324     -0.38168357365663302      -1.4177917801794333     -0.95519159756579486      -1.1564609253774654      0.11683819911233684E-01  0.93964191870887781E-02  0.54248052274916136E-02
   -1.5399235019485948     -0.96578140822385894     -0.39671452576161681       2.4874542546359324       1.0534620452327430     -0.56675802603381231      0.69432462466609834E-02 -0.37370543030545988E-03 -0.16332470540109112E-03
   -1.3901960210968853     -0.70687142164523431     -0.50125701394215250     -0.45594594806323041      -1.3763080170542574       1.1557771532338634     -0.60165688208213552E-03 -0.62543402952397464E-03  0.75587380578989727E-03
   -1.3029265635254723     -0.66154227833949375     -0.41179646304243828      -1.2309200149651134      0.94613090790658183      0.30904937219366330     -0.52711031999443936E-02 -0.59891644142180400E-02  0.73749608514437903E-02
   -1.4264935969091666     -0.46274678571038946     -0.27791203144948340       2.8368733237168300      0.28623510184702074E-01  0.47864824285740021     -0.16598299143926631E-01  0.11459734489955520E-01 -0.25806830339849540E-02
   -1.1238584282815096     -0.28521304174265327     -0.91889416773654267E-01  -2.9437650877995258      -1.5419460431052354      -1.8573990574734094      0.16897128182222776E-02 -0.44261904253707351E-02 -0.35060753336132178E-02
   -1.2730944360377237     -0.34035934302039095     -0.19201907417563407       4.1150042835782017      -1.1667267632100367      -1.3545343914083368     -0.42398339670057794E-03  0.31034809199351754E-02 -0.13974995172122445E-01
  -0.87407891441714891     -0.52151904518467584     -0.42754244996231922      -3.0807607071893628       2.6152911894815065      -3.0079594078075576      0.10530773665298199E-01 -0.68508698712520522E-02 -0.96419706186934295E-03
  -0.85427962043348082     -0.39842783704038348     -0.96322067429433122      -1.0661211935891681      -1.9635339879122116       6.5539035836177248     -0.82092483736491140E-02 -0.40347567186705957E-02 -0.70844317213268893E-02
  -0.99425707733556112     -0.52985307669384163     -0.70665355260588947      -3.9325726725614483       2.9942590579702726      -1.0186700204729262      0.62170544858797250E-03  0.14704473495608106E-03  0.44053240830315143E-02
   -1.5025915524115858     -0.30140286133724181     -0.64320304552919638       1.2007157479133461      -2.9494223888893440       2.2383181485193480      0.12291474477075903E-01  0.12666983847793856E-02  0.96543323753606192E-03
   -1.9139752014023763     -0.39071111187355578     -0.32012576644645857       2.9887632123956576      0.50752181075584613      -2.6575418294575175     -0.36267710346895576E-02  0.39698332184694984E-02 -0.78520797419356358E-02
   -2.0267676576677811     -0.44062535831955885     -0.28738599871666487       1.8959984289198795     -0.46372176865210663      0.38139306937769568E-01 -0.24220439737039356E-02 -0.71419313995040867E-02  0.12426731582584172E-01
   -1.8130635054709594     -0.56541787160850820     -0.25032628798715229     -0.18175495202238287       1.1496722567076265     -0.64839872901315110     -0.28116025808080369E-02  0.35867800968624186E-02  0.57954856575511415E-02
   -1.6253683995175936     -0.49489806607500680     -0.32425624432462624       1.8616314160995560      0.94136378611959637       2.1267930438902738      0.12551395337112137E-01 -0.23974462710665279E-02  0.17655078888239029E-02
   -1.2459313395123690     -0.32121113430908793     -0.10572042793400560      -4.4706478285573086      -3.7339521343750457      0.69164608674605033      0.68530110889075679E-03 -0.98511072322368110E-02  0.92711440122690975E-02
   -1.4406809001982328     -0.62634016331742970      0.20018860523464915       1.6424329159018620       2.9378325925483399      -3.8696104947293652     -0.79737402322166417E-03  0.82205352795458042E-02  0.39040658078825230E-02
   -1.4205509165315684     -0.53406671418690221     -0.46322366691705093E-01 -0.21775237643532541      -2.2735047749976447      0.27116213746516484E-01  0.10914177472279407E-01 -0.13477677718772840E-01 -0.94448086849945947E-02
   -1.4354779431794813     -0.79887464870256109     -0.26996313869713773     -0.62578424944514432       2.9629489026399005      0.12018046502827973      0.10978810823952356E-01  0.14552820374428288E-02 -0.11675625349727325E-01
   -1.5508188138472334     -0.60046347450200155     -0.48256887339395393      0.78343636181085707     -0.30925413021443066       2.9665885505135097     -0.12587235867977054E-01  0.34765988856608754E-02 -0.11887191308821599E-01
   -1.5410407092365899     -0.45004180422047557     -0.21934188758811438     -0.76055541992791564      0.60440294956711271     -0.73509136652021478     -0.21872489671261874E-02  0.18870232986667013E-01 -0.79387912022223783E-02
   -1.6533403488778418     -0.20318546714991445     -0.75033969206580828E-01   1.2961185752667681      -2.4082944282511378     -0.66487981986765865      0.98292288724468602E-02 -0.94398197447219112E-02 -0.74421953391013429E-02
   -1.5489467691670555     -0.35548497393908646     -0.33990046875362522E-01 -0.12488465394802442     -0.52415316772837028     -0.13772622330001047      0.42233063636389900E-02  0.43048396300729430E-02  0.20177080982602402E-02
   -1.4694778501148136     -0.59050046120362443     -0.17686507365265610E-01  -1.3992664860385791       1.8178983881890924      -1.5094349181211395     -0.23768169054003696E-02  0.15459441376540983E-01  0.54240662585939223E-02
   -1.6213764341825205     -0.52111549383948652     -0.24895813561398522      0.80361394818084220     -0.96445318719395490     -0.41959357078751303     -0.71743375891220040E-02  0.64209758662367999E-02  0.99818675194288109E-03
   -1.6413158838549837     -0.60786497418388430     -0.54298071816115923     -0.32581509041813106       1.8025003928544798     -0.53691423452520515      0.33451922804288436E-02 -0.13249210161682456E-01  0.37252164951738775E-02
   -1.7066231063639710     -0.42476183231655651     -0.88676301118849787       1.6655612339668469      -1.9420675474610596       2.3231818845899044      0.17398246972435416E-02 -0.86165992661965118E-02  0.42914749551383746E-02
   -1.4999894586038520     -0.54039327878181231     -0.89459187415496710      -1.6942607124969871      0.75560508630117529      -1.7644264498541498     -0.13921319551881695E-01  0.78717172052933382E-02  0.21353013446696600E-02
   -1.5771813647295445     -0.52823286351542331      -1.1864914176349470     -0.70621915615704955      0.86393094139329196       1.5182742333074695     -0.13249847461653808E-02  0.13995543800340404E-01  0.10387753660320076E-01
   -1.7755717006289176     -0.37096722545009497      -1.2354118769214122      0.65775838952595900      -1.7032031380478048      -1.4587671821175205      0.21459421031382320E-02 -0.35365663018199767E-03 -0.39847892377595784E-02
   -1.8594983519786179     -0.49255838884629394      -1.5141355507880370      0.46994260620430645      0.82824762618708769       2.8078819025869559      0.52344739271958929E-04  0.96816540346379987E-02  0.19265477167263789E-01
   -1.8695460853670698     -0.48126448515289072      -1.3287816326478703      0.39580685032856017     -0.53706714083042362      -1.0592600882703429      0.38185787578008945E-02 -0.21552204387154106E-04  0.49135958544530567E-02
   -1.8081976305248717     -0.56692562173124306      -1.3292074248298551      0.70046807960466406      0.66391400874170181     -0.56138989605034928      0.14614229777647259E-01 -0.46189071700619699E-02 -0.44580413195280943E-02
   -1.6281798896258555     -0.53378962584990453      -1.4268829698223418     -0.60364708203772266      0.43055258746356773      0.65363276961867101     -0.20563719361916810E-02  0.12995052909982041E-02 -0.54175008342394193E-03
   -1.5501187126336029     -0.42229296801792565      -1.4107639034807089      -3.1413487069775843      -2.4396349306887077      0.25979110586764220     -0.12048763282957786E-01  0.31650145247064665E-02 -0.13153962228318328E-02
   -1.9156601814124550     -0.66785506535154604      -1.3635268319764686       3.8215745522063753       2.4524615607978331      -1.2277148243767901      0.85773939656139664E-02  0.51522813768115627E-02  0.69596196712102820E-02
   -1.7291940320950945     -0.56177730636867751      -1.5102897930153096     -0.93259085692166332       2.8230159078014960      -1.6509377668693224     -0.48997521306908265E-02 -0.89194395449315733E-02  0.12153377324537695E-01
   -1.7074137915767968     -0.15018803474764350      -1.8113320551747427      -2.1548209594603063      -3.0246617389605626       2.0719912680461974     -0.27240356937952015E-03  0.39056170816337554E-02  0.40919345062877532E-02
   -2.0179727701550050     -0.81995445184245119E-01  -1.8833041337032153     -0.54622562696971688     -0.59971204335567818       1.1630116953478860     -0.10484435308375062E-01  0.10873964905310896E-01  0.71784062113815494E-02
   -2.3881219819235575     -0.10650459536937111      -1.7795192855088255       2.0645427381724017      0.41468740631740098     -0.16271667399147893      0.17612635421235812E-01 -0.53657626284255855E-02  0.57623065498710879E-02
   -2.4695223353715181     -0.62001663671385411E-01  -1.6820045369940826      0.31906054913841497      0.26847690135607158E-01 -0.83760018711719408     -0.50069263040510847E-02 -0.45034266401448100E-02  0.14560289051918751E-01
   -2.4940639060466498     -0.11850017947437799E-01  -1.7357111969594337     -0.74324673529571483     -0.58506985186394878      0.87720665183586111      0.15480855234550894E-02 -0.33826929620838029E-02  0.77593062258951573E-02
   -2.6474934843791460     -0.66086167495167686E-01  -1.6338132959343583      0.89939896504777750       1.6605225505076773     -0.51934826432102910     -0.23590358194178762E-02 -0.29501501730621604E-02  0.16002254458762355E-02
   -2.6437926623206054      0.16442262754443432      -1.6229598506925358      -1.3025449177195976     -0.78057748397028026       1.4104203993117759     -0.12623566760394667E-03 -0.80411628337984653E-02  0.28076077520751141E-02
   -2.8464007535930622      0.25453452780752406      -1.3898023219372406       2.8810156608568218     -0.61767417279464321     -0.95508553686822084     -0.93947450564511037E-02 -0.35638111561074326E-02 -0.37539432858193500E-02
   -2.5826732738019360      0.24662402804274713      -1.3042783163386220     -0.14500320522135574     -0.38352811908947027     -0.67470637969297664     -0.10296821186722482E-01 -0.11464384265814559E-01  0.43109908665528440E-02
   -2.3386794687678036      0.17426749125670885      -1.3304014985471684     -0.46172638952973183      -1.4374399655334591     -0.76144190935720169E-01 -0.32732956658731993E-03 -0.10796894857890704E-02 -0.61239026378610006E-02
   -2.1833500075417898     -0.11796076429194340      -1.3666671507092876      -2.2440285225230174       2.7435394317043791      0.69393150040656237      0.77673045531008178E-02  0.38037863612474521E-02 -0.63781005983387651E-02
   -2.3914964885392367      0.27600069716518939E-01  -1.2897749724987655       2.1587417870065391      0.38113180667860996     -0.19212960758090522      0.57341041259624248E-02 -0.97016511815015832E-03  0.45937859219584709E-02
   -2.2399965504113823      0.23708429293532635      -1.2447549413783283      -1.0614195439497811      -2.9712537162323711      0.73858379730188006      0.58332496270501188E-02 -0.57125180850872981E-02 -0.26394763511778940E-02
   -2.2643557161050190     -0.35537377338897266E-01  -1.0845003174606695      -1.8605943269844649       2.7719814091679118      0.77269090276195040     -0.53170127848174431E-02 -0.69210095122277104E-02  0.62737357263387139E-02
   -2.5503798627419694      0.11450412814489794     -0.83153191908969326       2.4123919433577696      0.49923347861985101      -1.1762592058339014      0.35000946238517017E-03 -0.11460208221096974E-01  0.41255006904153957E-02
   -2.4849446773247883      0.36994363783623618     -0.73221138743759340      -1.1999305259672861      -2.5053768405697379      -1.0320619440161969      0.11522249996763101E-01 -0.39671869580535923E-02 -0.76441733894742070E-02
   -2.6222717120680428      0.20720653704755929     -0.80541135294336241     -0.18961613048525125       3.9893409819908845      0.38532413856110080E-01 -0.86941509610847234E-02 -0.22529570681343869E-02 -0.12575959095131539E-01
   -2.7571441913957049      0.62087747261671733     -0.85830387569773248     -0.60875865925912920     -0.72260828844273184     -0.15004097932948324     -0.23146763835191209E-02  0.52314108932236536E-02 -0.79045506363900619E-02
   -2.9849981186217929      0.95088421489032804     -0.93502822184649659       2.4408735599413500      -2.3084071091688294       2.7132646792025810     -0.95698105348054341E-02  0.65938146969516387E-02 -0.59187121358726946E-02
   -2.8567504576772653      0.95219807826019887     -0.60344965035798903      -1.0147200281928754     -0.59507040034055825E-02  -1.8984231623569998      0.77407777350066986E-02 -0.76122970724502581E-02 -0.17824727368146442E-02
   -2.8885454304060514      0.95268623008178033     -0.55288465492591599     -0.12391940676683218      0.16927372703002749       1.7700210654479440     -0.15205722200448690E-02  0.17823122099592803E-02  0.16285513353261338E-02
   -2.9353819424449727      0.97974982939577526     -0.23081393182886425       1.7044734333455718     -0.16850672038889311      -3.7510795715908820      0.33023656812924962E-02 -0.17506652041060500E-02 -0.15996581948043154E-02
   -2.7175911009002127      0.98028124951351392     -0.49473475036609810      0.52875357975706028      -3.2446283356202836       3.1454961990229022     -0.15083509355391378E-02  0.44145508955628632E-02  0.16973451159825736E-02
   -2.4800836252515523      0.58258460703639703     -0.31797387743617084     -0.91018046490586613       5.9129151029648002      0.67707287705810870      0.58879452072111427E-02  0.14595631603208092E-02 -0.32744666245809184E-02
   -2.3464406745292816      0.93076725554509854     -0.41997191126136389E-01 -0.84826166267787617      -3.7301364299888844      -1.5660903214614357      0.17537952141539748E-02 -0.52044916915513495E-02  0.87792686412784468E-02
   -2.3157600553779560      0.74753710485312119      0.53488954464959250E-01  -1.0631459846493545      0.41512906236965386      -1.5634364231082596      0.51265140372835916E-03  0.44983565959131333E-02  0.22331948431453252E-02
   -2.4648600822235447      0.63927219101805133     -0.11680764584016279       1.4354396461739891      0.89468158555573540     -0.38882176556137676      0.31071262669093436E-02 -0.23501073958127616E-02  0.47481976684454752E-02
   -2.3727160814208976      0.68142628395095450     -0.35167715901773022     -0.74017227843091882      -1.0557468483855850     -0.90367037005394157      0.92181676895775055E-03  0.34526996915054120E-02  0.55612966498799765E-02
   -2.4013629908213816      0.56056746625710430     -0.69792085491736977       1.1811966742351496      0.90285074163356949       2.4178665639267352     -0.56152128858166783E-02 -0.13097721872294965E-02 -0.72711040331050469E-02
   -2.2268052882530935      0.57792517712542923     -0.67791809914978929     -0.77697098760664540       1.1814717690150616      0.35001863900294888      0.62267168273266726E-02 -0.34384591460767666E-02 -0.39289673801867764E-03
   -2.1904404131761805      0.79586581287744040     -0.59899345163309670      0.46110613181636548E-02  -2.3180964999169329      -1.3850174170395875     -0.15227951909737136E-01 -0.79379467924219904E-02  0.22767524322941934E-03
   -2.1533926453848431      0.61959020179031843     -0.75546417058266069     -0.47644401461497710       1.6029812845030214     -0.58823913253363902      0.83045783537860629E-03  0.62760615370199835E-02  0.52128834922738898E-02
   -2.1961973398137120      0.71321017198716030      -1.0056896063947161      0.23493959852497873      -2.1487387700056426       3.9255078681632209     -0.13097100922994986E-01  0.17047776595370268E-02 -0.24957980126272261E-02
   -2.1995095675027749      0.48826184999472444     -0.66259319716043896       1.6535018758916882       1.1700310345973384      -2.8568110064395387      0.16672170155554333E-01  0.16008523242395101E-02  0.35185911773406575E-02
   -1.9325248323745203      0.42048251127039599     -0.73482402809249692      -2.8344626723034967      0.19932272274458254       2.3065461197029751     -0.38585333582801251E-02  0.23010157353384186E-02  0.44921738065788475E-02
   -2.1184786230200063      0.38735674093632783     -0.44676944302537513      0.72189732526875239     -0.99693188955737932      -3.0227379282565128     -0.41080734459799650E-02 -0.63692686654837072E-02 -0.11035467030038937E-01
   -2.1974398814788065      0.18905338391235149     -0.63619478381115024     -0.37358389191584213      0.54992853478424619      0.48625676370461923      0.64248027789393092E-03 -0.31950839886333571E-02 -0.75628820728343982E-02
   -2.3446986794239044      0.75244717791897051E-01 -0.75162658028041918      0.34678566542589701     -0.46110468835237289     -0.85481122730166326      0.32242286864128111E-02  0.12255945722826400E-01  0.12235021635614851E-02
   -2.4259481758035029     -0.10389274365309058     -0.99509258058657823       1.0659391538204528       1.1169736183980508       2.7065325343713900     -0.57270888536877784E-02 -0.29696272704227006E-02 -0.19397471775406405E-01
   -2.3304653309038406     -0.10486429536696144     -0.79259512991210390     -0.82871243944348105       2.1061776751520331     -0.87270401187617719     -0.76400448204743121E-02  0.18785633601042795E-02 -0.22736064354874630E-02
   -2.3729302502571010      0.22312207709486176     -0.74449462061072913     -0.83309878863541714E-01  -2.2465695444467957      -3.9424191335422818      0.58088391668338346E-02  0.90845317168561368E-03 -0.67983519589087660E-02
   -2.4186783238126526      0.20431416328797863      -1.2124965461811619      -1.2259025720260999      0.90230149174262986       2.5858161638400752      0.82782566463830420E-02  0.86196775531228453E-02  0.27597767222751202E-02
   -2.6685386279196242      0.32381781747279526      -1.3781917362312399      0.87131318512591827     -0.50881661893712538      0.96710768310503636     -0.58375724931281070E-03  0.91059368409120989E-02  0.84829864650903808E-03
   -2.7958926950538769      0.36820844638809713      -1.3928039582679599       1.4472724851551706     -0.73772012198864456     -0.27350788971261686     -0.13865061509745757E-01 -0.34119254114617914E-02  0.44600935658583030E-02
   -2.6654471403125615      0.28147803472271721      -1.4555937837928457      -1.5621706061409666       1.2153195648915778       1.6586895321238033      0.13790104986415308E-02  0.11900056953229043E-03 -0.97262609381352227E-02
   -2.8010466314427056      0.40068125227753565      -1.2412440909658000      -2.1605557091919598      -3.6096112549686983      0.23483603616398135      0.35234696029329271E-02 -0.62552628237068086E-02  0.16411508470179914E-02
   -3.1504570796414626      0.63060098168727263E-01  -1.0611647038930150       2.4657445476971720       3.1511131963029935     -0.45949979928292844     -0.77273361837719712E-02 -0.52753258532088690E-02 -0.29869861522007213E-02
   -3.2402326682135740      0.10911365065684402     -0.87471219718024185      0.27912512895390168     -0.50741624048786704      0.32236354711104304      0.97755152822820435E-03 -0.24442163525211502E-02 -0.34380586996379803E-02
   -3.2809048273971082      0.68365915096233812E-01 -0.63764955582723959      0.85290093466390215      0.81396664029207055     -0.99336984302090581     -0.15675818563871680E-02 -0.69437786471704399E-03 -0.19439864892542014E-02
   -3.1723853155085227      0.16990764940121256     -0.56534615569656710      -3.7575593358780015     -0.58157765317843080     -0.76379759907180600      0.57789328033956977E-02  0.12784687418131047E-01 -0.12346371011569879E-01
   -3.6034684158192620      0.16874287943849892     -0.61410468461439194       3.6411953254596230       1.0783356946595279     -0.24119182152355856     -0.22255988789652292E-02 -0.52038545695871352E-02  0.68358738399673102E-02
   -3.5185239846003378      0.35192640915125911     -0.71631340704944335      -1.8365405376124568     -0.56230395023727453       1.6171971100045801      0.24418676442152787E-02 -0.63177086521927217E-02  0.73626441771964535E-02
   -3.7375409633824819      0.43485306772364535     -0.54960965124265382       1.4187504924195020       1.6495812036491508     -0.43305679448776396      0.52770674962125952E-02  0.73148304419007326E-03 -0.16381325895926668E-02
   -3.7254588764762664      0.76767820468895809     -0.45900708338608215       1.3652166839906035     -0.10115431278900848       2.0983388318340430     -0.21987801255760608E-02 -0.43097213235750997E-02 -0.44877479119408425E-02
   -3.5401077782453774       1.0316673909056056     -0.11417687036034380      -2.5069432519483041      -3.4597943204848653      -3.8919947341850398     -0.12780886878736020E-01  0.45013152342290308E-02  0.86493120823749464E-02
   -3.7062704290292037      0.81231402806445618     -0.30268689224628004       2.6306919657203003       5.6351136980225585       4.8136047078537132      0.17308728649080507E-01  0.32478454269847523E-02  0.16435560486821099E-01
   -3.5490837060933185       1.2366826068886390      0.59087148708573463E-01  -1.5261190251313155      -4.2835856691317415      -4.6707671511379001     -0.73848537567098305E-02  0.42448498357920972E-02  0.23315731157632288E-02
   -3.5418697612524790       1.2275136852609014     -0.12735733305316477      -1.6287558980741923       4.2969907795096747       2.5166388964252682     -0.62815544383267863E-02  0.78017142444923859E-02 -0.43702543242838121E-02
   -3.7204874189746922       1.7050737729479115      0.36120547649296286E-01 -0.34062888909817612      -5.0388992946672468      -1.0063612202848793      0.81135112802614984E-02 -0.34356870373031256E-02  0.67221466870335117E-02
   -4.0218553245524831       1.5809441650000704      0.10593245477814581       1.9442960750637612       1.5986847428650788      0.61764927743886266     -0.76513584486814779E-03 -0.53449712837827512E-03  0.61078225516936757E-02
   -4.0191080776724126       1.7185203922327976      0.28794746175349883      0.72813352682175103      -1.0261806296570006      0.89262181789471484     -0.79116118233280019E-02 -0.45166530396292259E-02 -0.13205499971836232E-01
   -3.9024058275416045       1.6837526856564144      0.59482821619732085       1.6456448922386948      -1.8025619714287293     -0.96339853571332468     -0.20428230320859164E-02 -0.32870264777271618E-02  0.57785289563209163E-02
   -3.5798692721100434       1.4105540878880074      0.72891880493163552      -3.4629267189043196       3.7369565316674374      -3.5024802759203664      0.62039246136178505E-02 -0.42502233405745660E-02 -0.77819916975412351E-02
   -3.7258875937893770       1.6436051343667772      0.38751946620906785       1.9765121717713889      -2.1857511378951915       3.5092087847488540     -0.45724251524230652E-02  0.13061620359151149E-01 -0.42782949567573558E-02
   -3.5728500067676245       1.5634693129927608      0.55696274316042893      -1.4270821440422803      -1.1702361488218493      0.13833095833070219E-03  0.93009405825963398E-02  0.66952769170258719E-03 -0.89353988020482999E-02
   -3.6560853443305832       1.3022646056125282      0.71597968255590849      0.99294250678575402       1.7437852088851562     -0.58286302835592774      0.87082992327580655E-02  0.11337859510693216E-01 -0.36584664732770555E-02
   -3.5712838321155278       1.3204220174606132      0.79143216780022962       1.6362757738080294     -0.84918922055818924      -2.1334775796093570     -0.10954894587667852E-01  0.10584932471068287E-01 -0.34481666168956204E-02
   -3.2694914499609475       1.2131092288907290      0.54548697861681472      -1.7975900410975336      0.14629655673998393       2.6928765495659173      0.91807602192957027E-02  0.20911526834784810E-01  0.87572345181741174E-03
   -3.2160861373533356       1.1086463021101358      0.71489829271752248      0.45626602475428119      0.16428313102014233     -0.77881424537400334     -0.50117903194011326E-02  0.44403546800371174E-02  0.16302926156801623E-01
   -3.0803677622662811       1.0308410838043573      0.75008449709396630     -0.83317239783168329      0.53616831594952707      0.73396586858242652     -0.18413703022033268E-02 -0.34608355792147272E-02  0.54814048103275503E-02
   -3.0925749786467764       1.0482032800204424      0.91515108699155590      0.83171604999744353       2.0562108345922425      -1.2443780195216965     -0.23001280085734876E-02 -0.10529843085549384E-02  0.20796157538014448E-02
   -2.9759003759756379       1.3777152968254047      0.86738569824321810     -0.16615606037915606      -3.1364501641237710      0.31616724687732034      0.14183205371334218E-01  0.43316803048407682E-02 -0.23239544142256152E-02
   -2.8720728712011194       1.2067893993081622      0.86806287080725408     -0.59737962087148999       1.7389096224757987       1.6220932565978721     -0.51494409362495830E-03  0.61265719098959615E-02  0.39915441786180228E-02
   -2.8721952020124677       1.3299459984071609       1.1326957016995056     -0.75280826117318278      -2.3157773557708881      -2.6485705552668199     -0.60499896761032623E-02  0.63275132021360925E-02  0.51481335378393833E-02
   -2.9917271819818740       1.0826422058754537      0.97048997160408768     -0.50293836765345457       1.8247506048348057      -1.5997143694570914      0.68892512321792054E-02  0.93253051769786044E-02 -0.58128084459175833E-02
   -3.1694668319494430       1.1202250080930019      0.59954894558866001       2.0004602781594185     -0.81212479665162340       1.2797089533264003      0.98905068730581469E-02  0.70590905282765792E-02 -0.10123794492685523E-01
   -3.0461177056024855       1.0296250938384544      0.37694687712727465     -0.87379862471645886       1.5609495584070423       1.8832508217485615      0.31955172292703615E-02 -0.42454976864085836E-02  0.47175718788324272E-02
   -3.0686968193282396       1.2060524246713007      0.47096973483820637      0.56600240407386926      -2.1786108514996707      -1.7544458139578614      0.61077425134437036E-03  0.99565864397566095E-03  0.69411607062625502E-02
   -2.9972524181070881       1.0153714489469825      0.27215027786333940       2.8051906834733868       1.3533838836626628      -1.3762083927812769     -0.47832626515287302E-02 -0.69370823950394289E-02 -0.60430776669495589E-02
   -2.6050185066158624       1.0382763834252915     -0.41262891490892080E-01  -4.4344655454639694      -1.3157985104625531       2.1050215614395045     -0.76607361945457697E-03 -0.42051952626041000E-02 -0.42245956779103158E-02
   -2.8010364028881711      0.85319919080979212     -0.12093996674355793       1.8092205814715883      0.29551419998880940       1.4946306391731925      0.65482260160991679E-02 -0.61596187424362014E-03  0.62715419959987057E-02
   -2.6968530431369020      0.71267828207918327      0.49791296253157064E-01 -0.79911175311848892     -0.84264205201717435      -2.8885279710607850     -0.34510283957618348E-02  0.15400408826615863E-01  0.60061157443476038E-02
   -2.7240905069945835      0.46357581847773061     -0.22985680438225375      0.15882985210346201E-01   3.1509463050610420      0.55379722367150364     -0.35531034688229823E-03  0.48206329636481526E-02 -0.15158198680521040E-02
   -2.7506614339556674      0.69846058606997086     -0.44053778757380324      0.65889184619891317      -1.3589147873012937       2.7118432062269924      0.23906818370464933E-02 -0.31805496708576797E-02  0.15800713348117501E-02
   -2.6677681763690577      0.71841596312720901     -0.20678461951109778     -0.16627353833652356      0.57245647685308454      -1.5701148816404433      0.68330817018908974E-02  0.36732345604539862E-02  0.11961616697306277E-01
   -2.6094822059858949      0.84212225180657130     -0.23961537283035575      0.45357433670582681     -0.40071096147732721     -0.49507971842437215     -0.30950174142758691E-02  0.16694905063616705E-02  0.13036283073366295E-02
   -2.4729992339787068      0.89294949238563426     -0.35846578379798993     -0.54531156689135318       2.1695290189105041       1.6166854124372276      0.10525147344363273E-01 -0.10505767185490789E-01  0.72130528380455194E-02
   -2.4387349824039228       1.2534778566668912     -0.22093894839571246      0.99303719309483340      -1.0079593976842727      -2.1783855079258920      0.80290418639483718E-02  0.45310054718039616E-03  0.73336645083794394E-02
   -2.2502130935001321       1.4765603042757836     -0.41150830806895333      0.36759971535873442      -3.0644961707896297       1.6535898984777664     -0.11369212958802333E-01 -0.28383003416454500E-04  0.76004933663391117E-02
   -2.0062956860583832       1.2298291366819376     -0.34825487671420163      -2.0046081788802392       3.3800716666826043      -1.4357090549298706     -0.14127955662002201E-02  0.20401407815227035E-02  0.45009225053510571E-02
   -2.0708032815795820       1.5077443229501140     -0.50900891557824468       1.6058694999594025      -1.0964873928884584       1.0713801631692290      0.77141324197405048E-02 -0.11846987701628731E-01  0.46878327640296202E-02
   -1.8670924363999457       1.6220302970970375     -0.50063734996762710      -1.4700834071918101     -0.95318741322653822       1.0074380934730165     -0.53529257443989398E-02 -0.43664791691322424E-02  0.64334000127347357E-03
   -1.9149402846568737       1.5727919261316146     -0.31641406731982730      -1.5307525423599124       1.6819459283220843      -1.5282675520219440      0.43281918031181643E-02 -0.84460343381325131E-02  0.17045988755157726E-02
   -2.1901661300706792       1.7861742486345991     -0.38833079188672626       1.9852578626276154      -3.9552389558081611       4.8167721440576852      0.20381819244721378E-02 -0.13394503162909022E-02 -0.37174909612843754E-02
   -2.1705659408486366       1.5080151289827182      0.84583984527613884E-01  0.32448140139178422       3.1470411394893878      -2.0505645382373880     -0.10140522585060374E-01 -0.29673259084896930E-02 -0.97734754874417851E-03
   -2.0945068307344830       1.5971565710414868      0.43046328323581734      0.22553130217782227      0.60083604907451260      -1.4256707913857964     -0.53720421901104487E-03 -0.59843832755630544E-02 -0.11948960314609458E-02
   -1.9736799213741314       1.7944569668720440      0.57425201474701371      -2.1561875624555515       3.0568066221462629     -0.47898686083207059     -0.21825865794116162E-02 -0.23024415433194889E-02  0.29270346371890188E-03
   -2.1391626527014282       2.2875077227286846      0.61949074385662983       1.0735247609491148      -4.5283487194107090     -0.12749069980434788      0.10370163626967077E-02 -0.13409461249889176E-02 -0.32042007959653951E-03
   -2.2032462216587212       2.2367313668716151      0.66717922955997377      0.19716967439199284     -0.59983318514751705      -1.2596759649695859     -0.62959034802556602E-03  0.26247568533714905E-02  0.55645533431541994E-02
   -2.2298099522900898       2.0864415811944825      0.49669738562332016      0.27373376113261794       1.5599382968975448      0.49841972686929314     -0.96163239049484872E-04  0.39128172072935286E-02 -0.50846249124046339E-02
   -2.2087171333779438       2.2077807748085392      0.40777358129767199      0.12138805417528808     -0.86365965304183445       1.9423842173372081      0.55207243713506493E-02  0.14772826873906464E-01  0.32815402802739424E-02
   -2.1683028543298630       2.1769449424918510      0.65112608646971648      -1.4461591800760698     -0.23711372944726691     -0.23461689366779903      0.23927930857752244E-02 -0.73608108879841261E-02 -0.49546287428303692E-03
   -2.3654369187291819       2.1083122798793865      0.84865937356756038      0.37600172578619373       3.9889247465595048      0.42909585589836496     -0.11529340169253999E-02 -0.14230505802236948E-01 -0.11010247725365185E-01
   -2.4676731068890558       2.5476870942137353       1.0503135517204860      0.76031683871609557      -3.6438024029565961     -0.62257663413550757      0.26771532465068582E-02  0.31883217488815063E-03 -0.92896210201671714E-02
   -2.4800103197959245       2.5345079287632131       1.2289787864059831     -0.77942116479259055E-01  -2.3536889571933721      -1.0812815548513177      0.33316935321239249E-02  0.11950532390523350E-02 -0.34554162726732063E-02
   -2.5022966979895807       2.1689438547301569       1.2190613803595145       2.0887920787283889       4.0875690334323425     -0.22477107360508153     -0.15099183750333367E-03  0.56916194315208557E-02 -0.10402236504674089E-02
   -2.2151578030427936       2.4143960676951886       1.1760576894171899      -2.5576308678132618      -1.9291393410016924      0.42799504164280378     -0.42079611222085589E-02  0.28991459661478203E-02 -0.38955525741042329E-02
   -2.3263059867034066       2.3657205471798535       1.2008024394237489      -1.4830101320257381      -1.2798884298102469      0.16529619598107215     -0.20677213327950916E-02 -0.74556772278597805E-02 -0.47721476688082909E-02
   -2.6347085920774060       2.1380728505982383       1.2452488867905360       3.1282721467977446     -0.55311768829669594      0.49292364914313885     -0.50081074999499542E-02 -0.13003413089932803E-01 -0.23522288874964215E-02
   -2.4806685788783307       1.8230374319720477       1.3644164390708771     -0.79950150222436533       1.6639577187720038     -0.83821563518178355     -0.11238835352617382E-01  0.45294164731959352E-02 -0.85604759686672693E-02
   -2.4390250518069556       1.7431203633367374       1.3566546630445007      0.16609961019021074      0.20310520187142269E-01   1.5987288945137623      0.69032821627978969E-02 -0.84335471238146109E-02 -0.12186527216260234E-02
   -2.3737565519101271       1.6738968161447745       1.6137983023510420       1.0943544754015211       2.5997673334586087      -1.5610151821866416     -0.17142283379478762E-02 -0.62925053771536454E-02  0.80072195205236341E-02
   -2.1554014946263353       1.9936430606470883       1.6130735261262934     -0.25923096431903420      0.94808453631032200E-01  -1.3220848319473453     -0.49596285260853357E-02  0.16332990329497310E-02  0.40801334031441705E-02
   -1.9811172085594806       2.3160713354359665       1.4250542355565161     -0.67392355091575917      -2.4036810903112951       1.3712224257519836      0.10384173690067611E-01  0.10944773995329449E-02 -0.16924346785311961E-02
   -1.8802783642514711       2.2928629861256451       1.4330671404459496     -0.29056981749384403     -0.73396850820285875      -1.6399135590652250     -0.13394785242022422E-02 -0.84714719611604927E-02  0.96050556228874928E-02
   -1.8372500747769660       2.1532170086077267       1.1745483093726112      -5.1525633514065419      0.37681341423481024      -3.6140618894733723     -0.32543368317450305E-02 -0.50765097936733561E-02  0.34734144959605029E-02
   -2.2627949313686755       2.1109706996802040      0.72089380195560282       3.9569394610441271       1.1248355973508297       3.1826596155249076      0.14543107504416675E-02 -0.95446800814968924E-03 -0.14517504132286363E-01
   -2.4048080800472849       2.2086478460065249      0.41135755546439912       2.9792143385029997     -0.54339097872232656       1.7583585390078291     -0.12770666270265352E-01  0.11063482764914312E-01  0.47159728897065434E-02
   -2.0820330692402798       2.2238143541490429      0.36902363202057842      -1.7837307789967667      0.23954665177434525      0.74939170906613406      0.10351720668237974E-02  0.15340210251725939E-01  0.40807088727916052E-02
   -2.0340849288771983       2.2844749723114686      0.45583817154590578      -1.3539641020996864      0.34584386853611832      -1.6013005578646284     -0.24567929327625748E-02  0.57202941264282714E-02  0.83171112996509589E-02
   -2.2130500884450677       2.3965515298388818      0.27158522236878468       2.9556935873752122     -0.76136788969567848      0.66495038168208054     -0.62393944974510340E-02  0.90202074455714154E-03 -0.61927647287058352E-02
   -1.9137597244641198       2.3837779478379204      0.19853771510802973      -4.8687418142483168      -2.7034827820139871     -0.58618241969749840      0.16928548954986411E-02 -0.71175389102267062E-02  0.53285305785118475E-02
   -2.2738515528284178       2.0498854186493571      0.73542278812341350E-01   2.8430946603861229       1.7202423965688678      0.47044909086519765     -0.39218437793713257E-02  0.59336823858431309E-02 -0.55975386068665839E-02
   -2.3012574902776288       1.8660541544909321     -0.25289429005605307E-01  0.61238655416769261       1.1356279539970160       3.0556944812907707      0.83571420371120198E-03  0.16781926289330062E-01 -0.41459995724835927E-02
   -2.2337270789584207       1.8768693417673901      0.34429274042126179     -0.25966560028200714      -1.1159345220195973      -1.7046103400268642      0.48031969400659236E-02 -0.75514220894645767E-03 -0.86371975361361764E-02
   -2.2004491316686163       1.6981535496123565      0.47785010439711112      0.71161623477954614E-01   1.2605112028018539       1.7693838352237394      0.42667281225798881E-02 -0.55687991785338120E-02  0.81501239688212546E-02
   -2.1611911146670120       1.7302904514693527      0.85487405359771329      -1.8702781709808234      -1.6723550636766831      -2.2459805058244751      0.54246850825783177E-02  0.95510762527610815E-02  0.10998115731642111E-01
   -2.4103344574180099       1.5043991255894580      0.90191776164661508       1.9348666415841402       1.4891365964298457      0.98641484641089028      0.67784868151803401E-02  0.94728435868707273E-02 -0.37846144468046683E-02
   -2.3538827820178017       1.5102246782762023       1.1224931831627802     -0.64198930137648502     -0.63668916964471811      -1.1731841279663138      0.14655567143448955E-02  0.56249419813370061E-03  0.46445152973040305E-02
   -2.4100897220572106       1.4016536909768440       1.1434392605505661      0.31816203302699443E-01  0.77150170977390908       1.7713102252944399     -0.80237989766391848E-02 -0.10920273750160803E-01  0.61216005666286932E-02
   -2.4550397286462360       1.4287469432200917       1.4462827738781212     -0.13846078770969127E-01  0.67831650125153409      -2.6941988311952785     -0.76942050912167659E-02 -0.91834006205604446E-02 -0.10239501781995175E-01
   -2.5059403684273898       1.5754151622800263       1.3066362906367988      0.24624702102419302E-02   1.4199379233152791      0.43699547127068333      0.98627982076342491E-02 -0.19043714048778693E-02  0.32667347403223523E-02
   -2.5504855857170110       1.9218037847087597       1.2501613540117695      0.25827254740332045      -3.9822898119622545     -0.58666606493333717      0.24662828966586225E-02  0.13719512052071448E-01 -0.12892890705179072E-01
   -2.5557939519526260       1.6481993518498856       1.0976125289061835      0.57000405154958200       3.0976266408262507     -0.21727796618619077      0.20474086406840897E-02  0.11736032360755599E-01 -0.94256184036627388E-02
   -2.4694310221725297       1.8706461480087142      0.90877672799962328       4.2194194885856957     -0.95694525205672554       2.6370306587812138     -0.71206212189123264E-02  0.37903252325148795E-02  0.29614081841925488E-02
   -1.9487967835920323       1.9172252493998156       1.0689748400943444      -5.4769694460207559       1.1188093353292150      -1.8561957215287022     -0.94125533718598664E-02  0.10435016405498487E-01 -0.14115445242047997E-01
   -2.0667135131016305       2.1698552976381009       1.0047281394941194       1.0227986598908791      -1.1978159588053616      0.33579476250136064     -0.49217121373943407E-02  0.45032674759393210E-02  0.81798843171414504E-02
   -2.0116871087002464       2.2329962690615517      0.99435169457361505      -2.5680075851246600     -0.80875443907311106      0.61175674191117413     -0.75639811362018250E-02  0.80468929863619643E-02 -0.41811598490804069E-03
   -2.3551874095927086       2.1629257231802637       1.0784538995752810       4.7511377573769700       2.5177990394468202      -1.3689860183054612      0.63782651348689434E-02  0.39925382327159475E-02 -0.24254110041144195E-02
   -2.0215282053249108       2.4389114476472158      0.96914005779213830      -3.7092663027158981      0.16429256914870896       1.9552543862906382      0.10163649269010477E-01 -0.17489318838399548E-02  0.25777067055352543E-02
   -2.1978358431838667       2.7586207842723698       1.1334823135188969      0.16323650181764265      -2.5688337782775763      -2.6095970538018469     -0.28549218219522388E-02 -0.56775467915670674E-03  0.68283848780779088E-02
   -2.3694738252687340       2.7021607027333268      0.89590339662661023      0.67329858575714663      0.28767885329400045       1.7839077950712394      0.30214447655816379E-02 -0.12512428445599078E-01  0.50743070991854378E-03
   -2.4399850942204888       2.6910079485693430      0.95327494951656899       2.0251069384415583      -1.1431757254522021      0.16809221262832330      0.10451577924543543E-01  0.95941108293278177E-02 -0.89311474790036982E-02
   -2.1827021328759248       2.5017576956410768       1.0292404791457492      -2.0276285772789571       1.7963345417922585      -1.1524471545952415      0.10381649283627947E-01 -0.36394568749402723E-02 -0.55249934275944934E-02
   -2.2516053784055567       2.6062830869485332      0.91109591025046432       1.2335317933183407     -0.75942346322071497       1.6685941605569177      0.19967659233937063E-02 -0.76972784078161993E-02 -0.66784989339995215E-02
   -2.1071515786591148       2.5775810251574613       1.0823113128301032      0.31455269256217233     -0.53166690144805950      -1.7787510304561687      0.32041724988953746E-02 -0.13526564145531772E-01 -0.60956743664961621E-02
   -1.9137269592948376       2.4607779636549321      0.95216524297253635      -1.0511194852742007       1.2746463005725002       1.7494232915660861      0.44438204046848284E-03 -0.12472496977196101E-02 -0.19942867865480052E-02
   -1.8951114302650327       2.5610555028654511       1.1212631079735735      0.75540040346390158      -2.0350441395663190      -1.6807674486858708     -0.82709587925786643E-02  0.14966606177540864E-01  0.45535422152609417E-02
   -1.7555090717219248       2.3247242293406813       1.0062313628811030      -1.4047223151799886       1.9016670809330909     -0.81969975093919489     -0.37467961209471934E-02 -0.73468492440666999E-02 -0.36107900722726072E-05
   -1.8449243021654740       2.3975789243164924      0.75403043786559021      -1.2015550388865472      -2.8709006909668706       2.7683230371368657      0.43021628237263076E-02  0.98152545451744011E-02  0.49082254233800970E-03
   -2.0817988098102762       2.0676942822688749      0.92219465378995180       4.2708374375303544       1.4027790535343132       1.2790251751113133     -0.85946855900149721E-02 -0.31992812606400634E-02 -0.37771645977985324E-02
   -1.7587412186768219       1.9365044561388762       1.2440255661230752      -3.4620880615073046       2.8289403614112767      -6.3229394834603214     -0.36457083684446889E-02  0.71996164273320229E-02  0.23498692270687016E-02
   -1.8697255796845818       2.1504311679332688      0.79243246391969602      0.27290702133289890      -3.8377813125414590       3.2846286105230842     -0.13061306208880907E-01 -0.20250433211246310E-02  0.45068576784843550E-02
   -1.9723660670456304       1.8351141581433486      0.71168291622358393       1.5612359994007949      0.45240466406613905     -0.83744426983305120     -0.30855758139400891E-02 -0.53105928710430739E-02  0.31031312154733426E-02
   -1.8342717179367931       1.5919783981016213      0.50295574200277859     -0.20767601990522386       2.5985998958970384       1.0950227966415800     -0.74188736038773850E-02  0.36738410162435731E-02  0.32205556111732925E-02
   -1.7151827342398609       1.7670508411195931      0.45754541461260045       1.1536437813420832      -2.9140622615262783       1.4636055098983369     -0.78848260848158880E-02  0.78022788103200291E-02 -0.43990552702352637E-02
   -1.4537624326612355       1.4980928954924717      0.62760131609464209      -6.8814772374785349       3.9736632963649301     -0.94969960125544728      0.10619043290755359E-01 -0.51904912818527826E-02  0.11565161809735880E-01
   -1.9771579279720568       1.7137899893211412      0.65361769983663842       5.3200815836657354      -1.6652986618016565      -1.2210421605523019      0.38807252998571684E-02 -0.38870974374207723E-02 -0.36908781697677639E-02
   -1.9275869901605707       1.7855687224423638      0.48383370023361594      0.55784936207264813      -2.3214895155156827      0.66335986890563137E-01 -0.90328333406046735E-02 -0.89104603794225579E-02  0.45404121797725239E-02
   -1.7984094314097769       1.4921100479495017      0.34496792148689853     -0.20827930351875570       2.1394293898727277      0.14360846271968153     -0.67858763601686967E-02 -0.18606539000014521E-02 -0.12529407575870954E-01
   -1.6869884377006679       1.5322990663157066      0.21105691823120770       1.3875378209529090     -0.87014082929363301      0.48814170698351361     -0.33927123027512884E-02 -0.71872544215014766E-02 -0.22191192446166519E-02
   -1.3713823565572583       1.4320446974258147      0.16847681112679955      -4.2837802443624851      0.67647565894609196      -1.3455664968555185     -0.55852753665117660E-02 -0.22589418806122641E-02 -0.14122941812130807E-03
   -1.6972425341235573       1.4370329698700992     -0.64503003487723753E-01   4.3612948818581359      0.39929439671978978       1.5142789623264514      0.34008065577031399E-02 -0.15633141739890277E-03 -0.10283087262309282E-01
   -1.3698301607370891       1.5047525074106600     -0.80715134739676841E-01  -3.1317900719683265     -0.85195209105230363      0.21274806243824240     -0.90058640405410451E-02  0.87704847927483343E-03  0.14130115195758366E-01
   -1.5501900580804577       1.4318222499519573     -0.61721999474225631E-01   3.1797374785002339      -1.4493208007407807      -1.3454286579022017      0.44817123108964463E-02  0.13605298254550258E-01  0.51311879772748883E-02
   -1.2536478967873081       1.1737844633456538     -0.23259723779334429      -1.3740644913742452       2.7098456330622476       1.3492558455828438      0.45320101546368896E-02  0.16384641403761613E-02  0.11994862607223822E-01
   -1.1193048268598804       1.3204151121906520     -0.21298481978335304      -3.5207074995232164      -1.5187114589152897      0.69891637630172732      0.34974204319504487E-02 -0.38164451569608904E-02 -0.17303439838597945E-03
   -1.5068964134495388       1.2250683894842960     -0.98545070519275343E-01   2.9721528852325121      0.66776591073312230      0.12528193323763598      0.74338592231195655E-02  0.70155435035923475E-02 -0.98053669880115435E-02
   -1.4674139799924699       1.2235778244254856      0.67067385030469759E-01   2.1659018663644463      0.36209219699219719      0.94197140919720142E-02  0.12942525896998180E-01 -0.92741218734613273E-02  0.20275715247896481E-02
   -1.1150128279852958       1.2757405223630829      0.20664201037571420      -2.8882711786404509     -0.68228919547793021     -0.96765963777149977     -0.18393456114540241E-01  0.83535459247734423E-02  0.19500281052750590E-02
   -1.2053714106788482       1.2162340890069756      0.20277566859928711     -0.57025098978000033      0.99766178428596697     -0.56823545733236169      0.14120206787364697E-01  0.60154565455423636E-02  0.11344011328644210E-02
   -1.3871712679444208       1.3299852554789602      0.10253198259310174      0.35310177893458389      -1.8234167657122631       1.8611866749033235     -0.21608383332637926E-01  0.47655859516799737E-02  0.76422320504166419E-02
   -1.5028191319384840       1.1435720443708590      0.30787336054616293      -1.1018177724289577     -0.74995121886330118      -1.8276265140298937      0.35857505600871420E-02  0.94403298491434473E-02 -0.44370384168680999E-02
   -1.7676612169318038      0.86614972993343575      0.22687164873294205       5.5582370523417124       2.1583768992596464       2.0403589936284954     -0.56850198518441086E-02  0.25636742558751147E-02 -0.65547756615507713E-02
   -1.3082357863510539      0.89735429124690447      0.40919591244080417      -4.2914548579082537      0.85417419304102415      -1.4904074143548958     -0.51345030113922885E-02  0.76793508344910055E-02  0.82801136515103790E-02
   -1.4033806368419792       1.0886486563012880      0.40814711984018148      0.16197850753063361      -1.7389843855283866      0.21727348206510003      0.10568912366042627E-01 -0.21415429747861925E-02 -0.99356790335503042E-02
   -1.4731438912075316      0.97559028880558807      0.44600196118899349      -1.3360669005169605      0.25763043565191525E-01   1.4164438179244234     -0.14732391920302179E-01 -0.29309835912640914E-02  0.18973263298991405E-02
   -1.7323887437824710      0.88468094527480956      0.69057453400048985       2.2899037847700416     -0.29643992748835168      -1.6036003289107097     -0.70038812484076729E-02 -0.12166988546085777E-01  0.55856330164938406E-02
   -1.6333993565905589      0.72663852068981727      0.69478943781551639      0.66459280257602513E-02   1.7885532780960636      0.23695646677174517     -0.67113315177678157E-02  0.11261524936274081E-01  0.37010154788330585E-03
   -1.5334410488755561      0.88186242744317200      0.74045814196689574     -0.41966407017274532      -1.9064466475366544      -1.0987509097496631      0.10375903426539379E-01 -0.53366448730328697E-02  0.31206460922559298E-02
   -1.5074995925973707      0.70743490741428394      0.59710324163483175     -0.75499821845688000E-01 -0.94391196096013885       1.6316680003074413      0.32596740220076637E-02  0.13143427645138095E-02  0.57273477744332890E-02
   -1.4955858955371824      0.40008074763612056      0.72139349258428842     -0.46885355872377638       1.4592408823502252     -0.55254827377059623      0.64183699916866566E-02  0.80013123523841045E-02  0.44645445257209815E-02
   -1.5663675315550225      0.30924862726629992      0.76489225547413153       1.3102661027624818      -1.1275372813676372     -0.61931196703600666     -0.10793501956239737E-01 -0.61840432782722665E-03  0.23294438718076682E-02
   -1.4190549346361094      0.47293029753183717E-01  0.70421061483000713      0.58943927657785977       3.5029114355408031     -0.60464107353247754      0.91121717365183486E-03 -0.57679885814726911E-02  0.10862728985246428E-01
   -1.1968392735129716      0.32324509291179421      0.55931800097324169      -2.0507897321316646      -1.7630359753038944      0.18157866947639104      0.86585269109777929E-02 -0.75774389306791368E-02 -0.26185285256108415E-03
   -1.2928892066498252      0.34237744586180857      0.41784802947996552     -0.18763793261281167     -0.11684956319787014       1.4973750067706924     -0.80895592643941416E-02  0.49903615079969765E-02 -0.27943548784487016E-03
   -1.4217083684787768      0.34087673766433108      0.54048417841747043      -1.1182934891378109      -2.3637961670904435     -0.74477296385811298     -0.73267140946871034E-02 -0.16814413930472116E-02  0.34344983675760332E-03
   -1.6804003603999738      0.91059102169664674E-02  0.53371455597050210       1.8259667100966024       4.8354938083010826     -0.76530556232044389     -0.38149834224192603E-02  0.15475850388520750E-02 -0.19087070801215855E-02
   -1.6839110696555537      0.37240233428530972      0.41369938878768553     -0.14212149693349690      -1.5770097988943668      0.61219116157403464     -0.62568089169205976E-02  0.18177828347919367E-01 -0.31544383999001502E-02
   -1.7133306187554382      0.52952582227266287      0.37796841494989203     -0.14958511649414941      -1.2427765804495585      -1.1035093897524677     -0.22637935309859358E-02  0.97324251120429750E-02  0.13838498952557510E-02
   -1.7669916562802410      0.46887447384724262      0.15601231849513209     -0.10951896426260407      -2.6213745107774331     -0.75977638702510053      0.13654136160485830E-02  0.13620695312519526E-02  0.20400741862325877E-02
   -1.8217644635067278      0.85105839732390456E-01 -0.11007629834013510      0.63443081413313585       2.1222421132486051       3.9358085783744978      0.93252523118589892E-02 -0.95949256192937038E-03 -0.55551044692356000E-02
   -1.7887769329842254     -0.49700828724654783E-01  0.18466606006033859      0.10771228242949932E-01  0.47115169363657888      -2.1264657673943081     -0.63713367258928510E-02  0.25200931520640985E-02 -0.27806277522481049E-02
   -1.7487405776575942     -0.11963482372969697      0.13821261778099730     -0.16950659663812623     -0.18155043342267524      0.78767207808035672E-01 -0.10118462025246799E-01  0.28880549451089921E-02  0.91145260405323114E-03
   -1.7395647982142526     -0.22216285837824953      0.10621299791409980     -0.15036128178940475      0.58253841012502394      -1.1294481508920937     -0.36310846662934715E-03  0.45231165814807739E-02 -0.74864988263974308E-03
   -1.7566545570203542     -0.21935205099099458     -0.11768842936426133      0.19047606054095570      0.17430198771621064       1.6953115433857440      0.28890163159989157E-04  0.11284241662830596E-01 -0.41325358924458183E-02
   -1.7400985665365973     -0.18457402464270453     -0.46715498556670218E-01  0.76866167840521704       1.5522094537437654       1.1500643980829128      0.10447851320474211E-02  0.32957027919828796E-02  0.19941332377064816E-02
   -1.6114665998589262      0.76285188804497570E-01  0.18365962478303735     -0.67242344941005605      -1.2003345811892108      -1.7961720643629906      0.14820618635158045E-01  0.55918972061030497E-02 -0.11998174633211539E-01
   -1.5776579934091890      0.17436917014615541      0.13721113252589098      -2.3837294071836790      0.62374398744355375       2.6988638787261992      0.11013238495040101E-01 -0.95715887011734446E-02  0.47365168494674370E-02
   -1.8666619612929809      0.32781254199671750      0.45847600718607628     -0.28900327071384241      -1.9951941776329103      -3.5416811010870211      0.92820167875351522E-03 -0.91401839755902436E-02 -0.26733610031188237E-02
   -2.2218354038880546      0.20937775651358120      0.30133607961359893       4.3604550142077212      0.81032457296511007      0.61848964526821748     -0.11116347280822225E-01  0.24050703660784073E-01  0.66217411727078068E-02
   -1.9217606261559916      0.20640833344979340      0.22430342083729596      -1.0626297305908887      0.25886565639561437       1.6877496630448161      0.28425650557706295E-02 -0.24890042045197236E-02 -0.30938039247532523E-02
   -1.7848416260105395      0.24692432004199671      0.42771149457213897     -0.85320341788686849      -1.4393461713133595      -1.5808325801379979      0.67225772021419772E-02  0.19837544527312179E-02  0.65925701634397815E-02
   -1.7919217350555008      0.40326275166933767E-01  0.36320933609798911      0.28317262090193124      0.45687477446763414      0.95303618978933724     -0.11827126742430583E-01  0.62559780507212628E-02 -0.26372200953622693E-02
   -1.7491580752817282     -0.90775552404356891E-01  0.46543386544292448       1.2389821727229733       2.3102259857824272     -0.95924644549410065     -0.96396774765528104E-02 -0.13112250629605110E-01  0.33954524312151402E-02
   -1.5193145948489843      0.15256999449301767      0.40637530722899745     -0.59711901216420593     -0.25402178283664711      -1.6598451482037495      0.81594819325301327E-02  0.82580197274122191E-02  0.16318453027699964E-02
   -1.3887522009984972      0.34666022860679230      0.10499870676156607      0.84967244471018499      -2.1965943307962661       1.6208343553754434     -0.60120661810112441E-02 -0.16954258463789951E-02 -0.41378447238103466E-02
   -1.1130661478786357      0.20631434976756366      0.38276870102643794E-01  -3.5880018794969772      0.10193685219619096       1.3242233814636200     -0.33902342330196511E-02  0.37459167024017082E-02 -0.66378787362526628E-02
   -1.4002839844359418      0.85408824316630355E-01  0.17839453691366242       2.5422413257845204       1.3580948288865535      -1.2567782270941392     -0.19306424218503704E-02  0.40271098920703213E-02  0.46201243538235848E-02
   -1.2787068133110524      0.18747785238075521      0.11615690710560901      0.46296580179788860      -3.2421043681265953      0.13294835280931583     -0.51449718379181775E-02 -0.17491909115170873E-01  0.74230310716912051E-03
   -1.1157244781904478     -0.18989221896240066      0.85116315458549266E-01  -1.6628630435008340      -1.2021392167474108      0.43825896784044199      0.10463113344338915E-01  0.77923894310058250E-02  0.54704887784256251E-02
   -1.1796068974358673     -0.67231111745129180      0.11244891244973353       1.7867438748982312       4.8772408516611785       1.0690258138065440     -0.19494470301941069E-01 -0.66831201050764344E-02  0.12604139921339505E-01
  -0.97896778347993207     -0.51326073135495476      0.31519763840301490      -10.703798789660759       2.5972953171103783      -5.5855937975211196      0.20888274823555042E-02  0.25583341953289540E-01  0.90446276131617154E-02
   -1.5766279922614606     -0.28458295294462171      0.42802760345947106E-01   10.082384611415204      -3.1649253221551712       4.5576932619793080     -0.23928543720583839E-02 -0.12039346415376739E-02 -0.88131409315168052E-02
   -1.4600095132547168     -0.20552969236232801      0.89252016623270716E-01 -0.31246373926728821      -1.8179082841718077      -1.2040769794179973     -0.18680387080522998E-02  0.92074693685351983E-02 -0.65299348174567562E-02
   -1.4039592618373953     -0.43166378943433364     -0.65971708849904498E-01   2.6135825891135540       2.3715777787656145       4.5828469956495121      0.81436117445377043E-03  0.10868240399622975E-02  0.62053010056566868E-02
   -1.0728486211863715     -0.31998028563635661      0.34186076996556480      -2.9364002947660497      0.63691632429338077E-01  -5.3455291816629327     -0.11480355084150240E-02 -0.68019507882949304E-02 -0.55370030617317156E-02
   -1.0699915115937100     -0.15176821093838852      0.71101003516921363E-01  0.90091444726373582      -2.6522943387568518       2.4930346243925396     -0.85077794363184189E-02 -0.37540825701377900E-02 -0.14529948753438243E-02
  -0.92402547860561601     -0.40466213391279882      0.19602945953439210      -2.0784402061363929       2.2206015367876319      -1.0576018831012959      0.17399608669017463E-01  0.60492370371256765E-04  0.22654536992300356E-03
   -1.1220796779471391     -0.29730634019169266      0.14972005686755788       1.0890460050689292     -0.88444392470366673      -1.5555588273293544     -0.88138131102593054E-02 -0.21030623104630886E-02  0.71185908021912936E-02
   -1.1334795304498659     -0.33870581750168427     -0.14577197435009553     -0.45240399049584307       1.3745607391536818       1.6043348495983505      0.21524987330430179E-02  0.87269636814858997E-02 -0.27097364832832926E-02
   -1.2235912749832996     -0.14592146209572249     -0.18409055506446242      0.21339839959255635      -1.5084121453422681      0.27681986022669192      0.87267438865152869E-02  0.95381026309090955E-03 -0.90978250315356668E-02
   -1.2798940325334909     -0.21683274530117069     -0.17417995723843632      0.35582990663198510      0.73255752914067207      0.48448521086658763     -0.14865507212438178E-02  0.79589258811200714E-02  0.20306804429622571E-02
   -1.2715200246597484     -0.15490595393483175     -0.76811648104036304E-01 -0.64440461521897607       1.4146830392563121       1.1087802331265757     -0.12044181657089537E-01  0.10030203455960507E-01 -0.68349394405026187E-03
   -1.3609937040823152      0.10802571031645490      0.16970434094739958      0.51574332986529781      -3.8535845569997460      -1.2679892696035124     -0.78157331916024475E-02  0.72685778257995382E-02 -0.10071908331314799E-01
   -1.3738593063824227     -0.21961639113449866      0.22906285828633233      0.35980230737827684      0.61752978255086410     -0.60602403429836682      0.62789153021445276E-02 -0.48822395247177797E-02 -0.42576483077450822E-02
   -1.3273081542912446     -0.46765848824517087      0.19110430407714235      -2.8771749157175113       4.2262153340668389      0.80320671673242128     -0.89587553410375165E-04  0.48592888721304961E-03 -0.84676203212830925E-02
   -1.6549188295280508     -0.12140397386245555      0.26380927783599489       2.7961920930517117      -2.0807912526350085     -0.29453383837604905E-01  0.11933406525774126E-01  0.13000558074840463E-02  0.70327411404627060E-02
   -1.6199746811977409     -0.28253889266205315E-02  0.36116404274016933       1.1962805105340957       1.3311985033000480      0.65558603863440923      0.72377536446937007E-02  0.15779559213732718E-01 -0.15731552800794857E-01
   -1.4177395041423109      0.28729169088786888      0.53585097865159104     -0.55436842680302700      -2.7943046727630736     -0.48893710400730683     -0.48747498665950850E-02 -0.12672873247888294E-01  0.79565937412422461E-02
   -1.2747097086199870      0.15145256132904503      0.65767713536940720      -2.3886670178723910      -2.6165343122075622      0.25615725799434497     -0.39126052060778349E-02  0.35117530692495291E-02 -0.20538658938951126E-03
   -1.4689587919337619     -0.27617970996684787      0.77925625978390101       1.3036138267775610       2.6075596158887362     -0.39554313829820875      0.11572576079021513E-01  0.13663218953062217E-02 -0.79751095612534684E-03
   -1.5123583930829096     -0.41787908698973636      0.88039401147605378     -0.58869727031683555E-01  0.93894372763482459      -1.7333456918316688      0.62800115757688513E-02 -0.66963806241674417E-02 -0.29204464700042232E-02
   -1.5652504389313271     -0.39473176129996984      0.67980223589826938       3.1954121778636404      -3.4245497641062008       5.8541898346599499      0.19475533526862598E-02 -0.81716090329185254E-02 -0.11639396269434665E-01
   -1.2944331711001389     -0.70312168287474508       1.1198316542512661      -3.6696405109073802       4.9352462770165939      -5.6812667062759568      0.36020057103773873E-02 -0.28349660538351529E-03  0.21095503075090338E-02
   -1.4172407425229014     -0.44412899733411215      0.96458682927385031      0.94776872908615750     -0.93808515210437804     -0.79693707196840047E-01  0.71860468238562625E-02  0.80020063175058609E-02  0.56336934508922631E-02
   -1.3883766996982101     -0.32280733370433784      0.78158921102686718     -0.10975286073855717      -1.0496276559295283      0.42106185114300676      0.12726270527618766E-04 -0.58854003790242970E-04 -0.33282907791541971E-02
   -1.3779036865165688     -0.38449459409130715      0.66582010326031293      -4.1065664283342302      -1.0265046802104860       2.2851883719681152     -0.62443080785690164E-02 -0.66931391229595461E-02  0.10894771887972166E-01
   -1.8432430318114259     -0.54195235294164867      0.85443480882397727       2.8917719293680366      0.91265119858138533      -1.1661290151678201      0.38203441247406378E-02  0.85071479709539766E-02  0.69488613371732066E-02
   -2.0410835693323546     -0.62015964330824236      0.93564878149859465       1.1325307399484266       1.7952191683452656      -3.5937587894398564     -0.40713462481689611E-02  0.88805885190498257E-02 -0.17968988782119166E-01
   -2.0442749767628792     -0.44205747222760494      0.52048946112474970     -0.29489292790128591      -2.1687277072422080       2.3235058842544700      0.56930086774009681E-03 -0.62864100789214450E-02 -0.70660615374343871E-02
   -2.0995432619680869     -0.58603596436465488      0.38260805714509549      -1.0417304823140836     -0.47530280796015156       1.9829095013596008     -0.14629379333761072E-01  0.43276062408841298E-02  0.25046109168970765E-02
   -2.3096908221340740     -0.78774799908335302      0.56600535294472099      0.97675992424788050       2.4948055449663320     -0.86621192601831809      0.11363209275256914E-02  0.12813602526813406E-01  0.68830861839067614E-02
   -2.3756183711953121     -0.58355847064681665      0.62117286538574557       1.1438502946705502      -2.5996447704594137     -0.99090666045263939E-01  0.18102817263425663E-02 -0.70758655826662631E-02 -0.33403284776143405E-02
   -2.2494488569447775     -0.81776959081411837      0.65804419248993440      -3.6850732532032748      0.66348729997001221      -1.5949900744993142     -0.12263114860608937E-02  0.69177027914305578E-02 -0.33676629130301450E-02
   -2.6426672577069454     -0.91823452655760596      0.47348591207456170       2.2069798796901594      0.49558586090932311       1.7121543701350854      0.15276512588626723E-02  0.91302505315504767E-03  0.74669225590954791E-02
   -2.7708331585401020     -0.96316774394372284      0.53403944625075883       1.0771672189550472       1.8745062111029467     -0.68848875824080902      0.31534245190645294E-02  0.13993461914825200E-02  0.13719378823331518E-01
   -2.7117535559895622     -0.69617806473071675      0.47658250527395490      -1.5602033246045719      -2.2404882025235628      -1.1697154902856879      0.28754892318594294E-02 -0.20276437422012128E-02 -0.29878347519338710E-02
   -2.9017831460603256     -0.79390973677017107      0.23627076266188193      0.48863124849033929       1.3199635648508627      0.14398804431527429      0.65465374456308290E-02  0.19332125450012949E-01  0.10935257045022184E-02
   -3.0189804405769292     -0.67839951418721489      0.10105041405090633E-01  0.91950063051981834      -1.3394919797696134       1.3869600235038984      0.87399245125414637E-02 -0.49310390119288172E-02 -0.53810100833199632E-02
   -2.9816447294422681     -0.79333238277095774      0.12271250179152352E-01  -1.1433216651020799      0.80586016263514382       1.6548925807291996     -0.96017354783688447E-02  0.50728852715854478E-02 -0.12392930037589539E-02
   -3.1318030229629827     -0.76629361686902442      0.27959689406987559      -4.2407025719648477     -0.92961246905204786      -1.6338771160236325     -0.49481813783742723E-02  0.24747613583260275E-02  0.47020180685978241E-02
   -3.6832683105049475     -0.84735817609227648      0.28311491910569631       4.4213154742379928       1.1150365756373641       2.4541488903494320     -0.19898201874872790E-02  0.10450640850415693E-02  0.11311692069398527E-01
   -3.7943113571482727     -0.79533741825206816      0.64858399881405526      0.48522621675296618      -2.2296449011142188      -2.3158755272930547      0.36866302241591598E-02 -0.19858698651602502E-02 -0.19417319764108987E-02
   -3.8377723090874980      -1.0967252060964321      0.67610961377938317      0.84105717212042974       1.4777793974635134       1.5543814752635445      0.70393609843710792E-03 -0.12968225295940439E-01  0.62359082245956321E-02
   -3.7456304182454145      -1.1609710852427209      0.95478298985815824      0.30259135253525710       1.1431829295676716      -2.0905349641525302      0.68695708036070613E-03 -0.13647739448454654E-01 -0.18854310751705849E-02
   -3.5944403672191751      -1.0319159872601229      0.89160890585187902      -1.3666878968539784       2.4315606148519326       1.0622929553113749      0.55565075610592984E-02  0.80261365019034248E-02  0.73583800720220527E-02
   -3.6610106649865970     -0.60337821856358675      0.98568767357356757      0.37974853565547134      -3.2168114715518317     -0.54593210459872743      0.18834124929365537E-02  0.29322951032551003E-03 -0.63243297329979020E-02
   -3.6819064262986605     -0.61070890265451483       1.0135167714000097       1.2044005197811343       1.8216522339400552     -0.62437652309928626      0.97574954809518388E-02 -0.54792584351697204E-02 -0.12571890047470280E-02
   -3.5116402366779829     -0.33255063192652934      0.93969434292507448      -1.8366534895380635      -1.0397192007404006     -0.29269676253305676      0.45308476161403100E-02 -0.66891991480577673E-03 -0.45927050002227965E-02
   -3.6396329166034160     -0.20524254512526224      0.80834702787185664       2.1800157960809474     -0.77338453011040387     -0.42320973435097953      0.10307153190443064E-01  0.47915463701436734E-03  0.82321475042229642E-02
   -3.4081250904425815     -0.21030554667862558      0.61642895405520737      -1.8996488278854757     -0.68279504871693353       2.5732818686128565      0.15635800469248728E-01 -0.55299019798581983E-02 -0.49884285708585718E-02
   -3.4853580525931944     -0.32875675224391343      0.84606553187504596      0.18970429979771547       1.7672525313538654      -1.5058808722485639     -0.17076101232262886E-02  0.81667824142983014E-02 -0.44004906711088143E-02
   -3.5336065384798685     -0.14462295138515632      0.82484312302954699       2.1309760012222725     -0.84912969090974344       1.1829005046486243      0.89054645154051926E-03  0.28918547157033847E-02 -0.60155992252569623E-02
   -3.2441879065780803     -0.11280048843724647      0.99046019872336466      -2.4785673185810873     -0.61484802099131641     -0.84723730226720051     -0.14285988016620177E-01 -0.11621439653370508E-02  0.50659673917263781E-03
   -3.3559040825756403     -0.18641656589593947       1.0288534111194689       2.5237458830660646      0.40401982958439075     -0.55818405292468842     -0.23395663332022032E-02  0.15754148397288115E-02 -0.80682750349863053E-02
   -3.0515888056587337     -0.18751543234254159      0.97377916328375591      -2.3215644085817475     -0.48169593782677954E-01   1.8721086628951027     -0.46199090769505347E-03  0.47895880492374587E-02  0.44932397083741193E-02
   -3.1217804241332829     -0.19668288612513152       1.2283589364484475      -1.2514838893998110     -0.93812611092263676      -2.3725836828385822      0.49550473147212948E-02 -0.28621341467935102E-02 -0.12172079845013117E-01
   -3.3836141341902781     -0.35213270277279035       1.0961972927518546       3.0206906241684712      0.28695022127790704       1.5598034239648115      0.13365269468707641E-01 -0.36038361022165954E-02 -0.19834799837199490E-02
   -3.1614330974805509     -0.46854423136058526       1.2141295575897382      0.55199935770662323     -0.33180671284960273      -4.7469697136400875     -0.10092735274332298E-01 -0.29052416632132649E-02  0.19480331090442338E-01
   -2.9430006636392445     -0.58788807432031898      0.75061052220029068      -4.3087340857578287      -1.7061469360978623       2.8298974502816434      0.66235379582386678E-02  0.52803674488207664E-02  0.62326565876569262E-04
   -3.2458915707847513     -0.93293692681708673      0.59951718277095400       1.6350427887382901       4.8021467110565910       2.4662930863139123      0.76511808804609061E-02  0.11910691925241745E-01  0.27509332083209825E-02
   -3.3608693235341232     -0.62715870271760343      0.78742101712535095      0.53712034586177426      -2.5369026395470411     -0.92434431125209071      0.12104729468642716E-02  0.93933019223609859E-02  0.53508323248041556E-02
   -3.4036510741519272     -0.71371307956246799      0.84892491395918457      0.88353586423270991     -0.67568493135774454      0.52991144781788757      0.75914032921398089E-02  0.57942960681118816E-02  0.46702653149276463E-02
   -3.2958729124636958     -0.90610207561189082      0.99392805297412512      -2.4826389730436143       2.4814928648449888      -1.1987451798974043      0.82085686686919068E-02 -0.61478401194613452E-02 -0.21490864887946382E-02
   -3.5773002645766292     -0.70269243504509948      0.94356591355641561       2.8450041022336543      -1.9747003478998291     -0.36965638774723725      0.24976896301840412E-02  0.44057706171262145E-02 -0.39082887972218261E-02
   -3.4056342353456937     -0.81288721194428126      0.82480266562053917     -0.45363261275383393       2.0456692472849491       1.2772085631791834      0.50777665424974749E-02  0.97410786001412841E-02 -0.45783259976936996E-02
   -3.3133459200374697     -0.58067437619142115      0.92099083850797381      -1.7477363317030457      -1.4784921815134535     -0.74937804898937899     -0.14022800480937736E-01 -0.50001254180085386E-02  0.32024526970679812E-02
   -3.5197261919377900     -0.59463265442013336      0.89150129360569663       1.2417369626930190       1.8953196363490825      0.66505189851674182E-01 -0.14003674828742430E-01  0.88767876911590715E-02  0.32913129514789974E-02
   -3.5116846866625950     -0.30013768828057952      0.87464884320351088      0.16311316291845693      -2.1551857258487512      0.53425901345698112     -0.89922464578693351E-02  0.10307036016545312E-01  0.57313678195539675E-02
   -3.4731577901691395     -0.36182307353449300      0.95262353715118531     -0.76352143423422156E-01   1.7780309037157804      -1.7232533971122583      0.35517571413961058E-02 -0.36635693961738491E-02 -0.84732572545098694E-03
   -3.4513458984003145     -0.13179877913833213      0.74575205543815359      0.19454357633217557E-01  -1.0565737748587216      0.84332389555410836      0.44848362040861289E-03  0.40544994616610042E-02 -0.61961562770420642E-02
   -3.4231576113731714     -0.62858913448191570E-01  0.66440588281629065       1.0538649745100035      0.25408029241826774      0.54327955057624444     -0.12067740678722405E-01  0.36609444862892859E-02  0.11849414693555715E-01
   -3.2170159318796818      0.45362462262905016E-01  0.68038479421947851      0.73031373461403992      0.74632786673697882E-02  -2.1381885406295913     -0.15596905602665245E-01 -0.35815044919352973E-02 -0.29982747473623617E-02
   -2.9415639323592400      0.13659109732615546      0.39009791154553075      -2.7400286970768071      -1.3748374254449651       1.9770037602694430      0.38859027128186341E-02  0.10685763673557669E-01 -0.34451820753631512E-02
   -3.0815627949437050      0.84467795730879848E-02  0.37830053789925772       4.1721131324408329       2.2778941421233925      0.87102896755568571     -0.41120127213565283E-02  0.29289113598300956E-04  0.59327129586054239E-02
   -2.6549719814069279      0.20397330664972163      0.47996383604701714      -2.9202284150995177      -1.6169226246828869      -1.3706370561168542     -0.92651027124737162E-02 -0.10472502990900939E-01  0.11183715448529974E-01
   -2.5737729583340694      0.19114771827860791      0.37805591853230669       4.5092264911268032      0.49479349670897260       5.9224017400382269      0.40126402415436857E-02 -0.13590136096836375E-01  0.57282624708719365E-02
   -2.1480552066689871      0.22748328021166336      0.83761327045163292      -5.5529928068398986      -1.7568902168216542      -5.2127610852704764      0.11124371854771997E-01 -0.12681133108975728E-02  0.58387412267201233E-02
   -2.2479433312360331      0.24750443411202540E-02  0.86167755514797761     -0.30007510517911451      0.72045211120958064     -0.14482509551875072      0.60256390458928166E-02  0.28121249870404108E-02 -0.55341566573945400E-02
   -2.4040913654902814     -0.10482961859589766      0.86129007293533277       1.7011850370578925     -0.24519273066311190      -1.0797971665504593     -0.55868591210477270E-02  0.56719794196002649E-02 -0.71071615818770750E-02
   -2.2695107942325339     -0.24756920518190467      0.68132542690796827     -0.74643626575500710       2.1672826082792809       1.5231473857519224      0.57740856427592746E-02 -0.92746498668846988E-03  0.94574357219497918E-02
   -2.2588384825178336     -0.24781010460771798E-01  0.75640096173372939       2.0386738547599585     -0.60521725291066886      -1.0060067414743965     -0.52769948791899779E-02 -0.14776980037509140E-01 -0.61923645998119836E-02
   -1.9366261775405780      0.83144981711995664E-01  0.66978749072654209      -3.2119775644643860      -1.5640029565469127      0.93009160509651112     -0.99036079391323639E-03 -0.44382558315054638E-02 -0.39151093633560397E-02
   -2.1243108390955263     -0.62213912518829600E-01  0.73150802580200314       2.1066494236599356       2.1723588445288011     -0.48798993575611893     -0.41895806755332110E-02  0.10250294069063456E-02  0.12106816749656302E-02
   -1.9595796602626172      0.15480584032765329      0.71120413878938893      -1.6147634480496338      -1.1316798760867797      -1.1082214847694976     -0.24416817368388966E-02  0.45598783238106066E-02 -0.98137856716582483E-02
   -2.0648044691677043      0.18551072607348187      0.50184750023707869      0.45957752578130917      0.31908329425891696       1.9642959251387007     -0.30729900327930437E-02 -0.26045276637371162E-02  0.48433015586163419E-02
   -2.0930668813352948      0.27424645074267090      0.63208630353235307      0.71885649979426336      -1.5810287639196650      -2.4372028544864142      0.77643564342011473E-03  0.15335210784275244E-02  0.15921943710707209E-02
   -2.0051736932950588      0.10443452960469518      0.36452505071439983     -0.94564839522985458E-01   3.0361619868990091       1.0266798201831924     -0.21231405022295036E-02  0.12750001315470938E-01 -0.99402581115947686E-02
   -1.9323628818632361      0.41040920267536302      0.25852147283412952     -0.91311636127733797      -1.2634680978581694     -0.62123045968152801     -0.36621719968830124E-02 -0.29137485743652713E-02 -0.78647622404003359E-02
   -2.0073785767626071      0.52617415149413294      0.41080328153927398E-01  0.81616363180109741     -0.47132261550177612     -0.74753878213642022      0.67446089006528709E-03 -0.10001318207792376E-01  0.17043716040926055E-02
   -1.9495322667965445      0.56073137679145080     -0.28034857354235604      -1.1675523092979783       2.0674259190683624       1.2118062991593683      0.59453852744764113E-02 -0.11025576831613648E-02 -0.89356698471922402E-02
   -2.0679044969634357      0.89946377671920330     -0.40387953414920758      0.55485300265793869      -3.8461419011224316       2.4070811763119306     -0.78472885821785354E-02 -0.21645075719729512E-02  0.58777404818932122E-02
   -2.1056701065225392      0.65868969389829379     -0.16091948254391314     -0.94018794390846627       3.1174447022415710      -2.7143071387857902     -0.18477831023759883E-01  0.55446204604734373E-02  0.42082010051825436E-02
   -2.2877921576640321      0.89830968282960610     -0.33638911122624315      0.65137533474589682      0.96102226706377114       1.9891121858123204      0.51658381722341495E-02  0.14788103225368276E-02 -0.43798885740304883E-02
   -2.3652786693874130       1.2644127438727817     -0.21322139844731941      0.84226897104265419      -2.8866196649812164     -0.51817008797003883      0.57953683099221109E-03 -0.29225623111770460E-02 -0.48050275139323861E-02
   -2.3092868224803249       1.1979213600628951     -0.15350161721900626      0.37738484901734193      -1.6620524891463704     -0.73098051265249453      0.18289533014161918E-02  0.10500764140587870E-01  0.90415460958763461E-02
   -2.2026278389182310      0.88262128917705740     -0.21588617570124916      -1.3596561350077490       1.8761076201101541      0.65584705675425092     -0.24602337557633192E-03 -0.70623468926314104E-02  0.57116718075686523E-03
   -2.3235808463974297      0.85516378529476456     -0.17018515868483042      0.25612473550160469      -1.1220334693568739      -7.0861216544148018      0.17283011060610143E-01 -0.22135399074210138E-02 -0.25260990923052784E-02
   -2.3606115565600412      0.74200020585113668     -0.77659634563185131      0.63493230640749895E-01   2.1013229413042813       7.6068378002015944     -0.42220282808207443E-02  0.75431199752529210E-03  0.86170199838253581E-03
   -2.4219517266617254      0.88533024001802485     -0.64216737882035291     -0.53146094577308334     -0.36249937885133149     -0.26028019282776221      0.20442883615138463E-01  0.74716886063310728E-02  0.50455571273675393E-02
   -2.5763314970104534      0.96624704498307723     -0.55237382950272040       1.5807561266971069      -1.1962621533078008      0.79157400024274793     -0.47452923869450991E-02  0.13498322489855497E-02 -0.69669427716217980E-02
   -2.4612807967480075      0.84512433430432998     -0.33629828050603100      -1.0602109942122810      -1.0413935409563442     -0.27279008523843568      0.15788608862470799E-01 -0.89577651400851721E-03  0.31422467094397444E-02
   -2.5185987763708222      0.56628576996187363     -0.17380643620806058      0.71802761417533001       1.6044065379256254      -1.4632907095210694     -0.17420563554955137E-02 -0.69959017761845876E-02  0.27448849297790623E-02
   -2.4545486391270654      0.53560283959192567     -0.25167416648670649     -0.29976660015541901     -0.22280784815299867      0.88705650267078684     -0.10949904870549254E-01  0.19005544312402645E-02  0.69395798173113588E-02
   -2.4448362464190643      0.46462692630714103     -0.16888302876673569       1.4002705575082395     -0.21526516728666556      -1.1099826401380408      0.62053765841665331E-02  0.11160900925817896E-01 -0.16911980147704397E-02
   -2.2058174703032605      0.36477670538236384     -0.27616641648443857      -1.5061188130617831       1.0360372970920562     -0.78162769915194497      0.56372155142501157E-02 -0.78012208311521447E-02 -0.16136445974193059E-02
   -2.2145947152918382      0.43686633063246844     -0.51736679137267538       1.3879888526384070      -1.0103788460407448      0.94802399543555715     -0.11156075437801505E-02  0.70018556471260762E-02  0.10155586698823993E-01
   -1.9908569244989700      0.33943175471445025     -0.59880192354714468      -1.4587875766317762     -0.56069724127610066       1.0497477248959124     -0.39300387977090345E-02 -0.32701192234337317E-02 -0.12343197224485847E-02
   -2.0120020037860527      0.14302109711861222     -0.50191340535982498      0.34706093211113072E-01   2.5518437440816935      -2.3312172319784756      0.13920613173135088E-02  0.95404256637944551E-02 -0.58336661805689083E-02
   -2.0255802709796553      0.35979441109991900     -0.77378519780985722      0.39505410169720245      -1.7599771594278730       1.6930829077934499     -0.81638438106432787E-02  0.59482837152827206E-02  0.36085124228811827E-02
   -1.9697002485011867      0.29593943629044744     -0.78737121972572688       1.9533988627560748      0.78494378927340136     -0.27393363198856829      0.18095577263439466E-02  0.29128027672015167E-03  0.59484116452068747E-04
   -1.6249053766302701      0.36220717902995447     -0.84053860907687072      -1.4148231485314580      -1.1901262327629469      0.33234555845068826E-01  0.45129271588479902E-02 -0.11486015912732295E-01 -0.92348197745684146E-03
   -1.4781623451217960      0.23101989233739284     -0.89526848036586959      0.33539379382359363       1.3250686851756586       3.7445026095824354     -0.25334022863923167E-02  0.12813876531475588E-03 -0.55814986096248687E-02
   -1.3264356428498352      0.30418022197712663     -0.45460911122709624      -2.9600599947267190     -0.83115115970083453      -4.3055217810538871      0.74716511453465362E-02  0.85393710948956092E-02  0.10631000699296955E-01
   -1.6090311115672691      0.26259800879030554     -0.59378542179881633       2.8162864000429493      0.95530002971208083     -0.95287336010847865E-01 -0.11751877421649404E-01  0.80011380197295701E-02 -0.82066806952484361E-02
   -1.4361925910497599      0.37818587778349960     -0.75572724615514164     -0.41453516756453992E-01 -0.57156621621570081       1.5589598687545496      0.16370280959192574E-02 -0.13320497449853808E-01  0.13739385584389141E-01
   -1.2631529757596545      0.39937754865435715     -0.65363088835974803     -0.50137697203747644      -1.6343606053815958      -1.9465625307127359      0.79053398070541014E-02 -0.11729723507866274E-01 -0.71863934498888060E-02
   -1.1855436314719616      0.16183209242149993     -0.86710675917785063      0.58294085361292769      0.78075794478478910       3.0718382902921246      0.63507344999182980E-02  0.10474389310471260E-01  0.43195804084343870E-02
   -1.0175917405473514      0.47738180790356723E-01 -0.60004865535995555     -0.86036199147845926     -0.21719614951326399      0.53635529547137306     -0.19944623573306952E-02  0.11300589376177575E-02 -0.88599775905642275E-02
  -0.98503912341688515     -0.94792874675743211E-01 -0.26222717203918883      0.79314094400190993      0.78982365139790456      -1.9505145601921798     -0.52619940466535065E-02  0.35885899156322260E-02  0.29373128215176569E-02
  -0.80800583201292420     -0.12267654406651872     -0.20990088581022334     -0.76543110930318958      -1.0604382744040193     -0.74182013895349708      0.98179057620449983E-02 -0.67381837298899488E-02 -0.44708098722830991E-02
  -0.76614864065885557     -0.33151270954302914     -0.28582091903179629      -2.3569449984778630      0.56417285102489811       2.6278854374381648     -0.10109383112792858E-01 -0.36384900097552464E-03 -0.19218351365251074E-02
   -1.0578068281418731     -0.42198771522166079      0.15781985600091121E-01   3.6372255868435288       1.1268816876606089      -1.8690138103753657     -0.12807939920952638E-01  0.24420006873929201E-02 -0.94404776758584084E-02
  -0.80494192095701211     -0.34378199721840813      0.68112372054357467E-01  -3.5772578547647842     -0.69715041058423666      0.53027682025950329     -0.56480201063158209E-02  0.37663827738880218E-02  0.15458606246240986E-02
   -1.1218527019669997     -0.37861298256722670      0.19870474132399596       2.6170807536342910      0.47480191267989635     -0.45859138346766770      0.34572929767830995E-02  0.93373267636658319E-02  0.13492860743486268E-01
   -1.0203943036923402     -0.33382428722510082      0.26829746229408513     -0.38859822942654842      -1.5093913175554201      -1.1748077636579093      0.10450126885234390E-01 -0.53643180111339062E-02 -0.68793288370517791E-02
  -0.99080295710675659     -0.54578650269634954      0.13582587608426169     -0.26194238810139969       2.1999997651686063     -0.82207346391298897      0.56688681018268738E-05 -0.72169151480127036E-02 -0.31724319880201968E-02
   -1.0046841345431674     -0.39411359666317353     -0.12394925909574900       1.0198664243957190      -1.4741838186772489       1.4950257878168327      0.20873962449940997E-03  0.21568018244046416E-02 -0.55301712907671885E-02
  -0.84121179534829593     -0.48765492265445620     -0.14401579990392693     -0.70428505076024595      0.26065275201454557      0.49881552363637566      0.11598870987902132E-01  0.97994814643129757E-02 -0.38073820685303461E-02
  -0.79949209153687995     -0.53739689108078303     -0.74197884491563948E-01 -0.18408675151674223     -0.56180631128329916     -0.53464116463672451     -0.39943817429811679E-02  0.61573159638262931E-02  0.10073602785020674E-01
  -0.79138404935363893     -0.68634430410880909     -0.10101993546197113      -1.3408958497420616       2.1520323255973044      0.68039331017048899E-01  0.68234188321779632E-02  0.50931911782250427E-02  0.25452702241970382E-02
   -1.0008640602006025     -0.47345227666681339     -0.11434776623735821      0.54740430573562582      -2.4669395356718864       1.3714862094995111     -0.88101291035016516E-02 -0.83666941613304013E-02 -0.28264528044355669E-02
   -1.1213434882797895     -0.65874757155135755      0.93278082386759525E-01  0.45180568615079603       1.0757443751273141      -2.5792098682147619      0.41416625045318511E-02 -0.56717825130780941E-03 -0.10099189284667201E-01
   -1.1720408243897831     -0.67152983055013771     -0.12753865552798294      0.83756554232158986      0.22441397548166636       1.2107158905083353      0.62998735923958105E-02 -0.58630031829487450E-05  0.76440131425201258E-02
   -1.0738605499575542     -0.64437465225676727     -0.14194327085629391      -1.9866857829349593      -1.0897982302938904      -2.8927726051519835     -0.10563690578293539E-02  0.48890617357807420E-02 -0.43288727053193976E-02
   -1.2652116979278250     -0.76883300992023917     -0.53544233387603313       1.6486981086279588       1.6956225672181648       3.1221828004529044     -0.22099692815769068E-02  0.84801663190615661E-02 -0.45723089296956232E-02
   -1.2288219901498818     -0.63364122612484819     -0.50860573247034946      0.90652063854616305     -0.39136674957747680     -0.67915360390626422     -0.12358111708309805E-01  0.99804316752811761E-02  0.10758363204680488E-01
   -1.0380508545744158     -0.57104344039365074     -0.59956060802216826       1.0241836122363315      0.57936428142960761       1.4977979677996336     -0.37607228880731647E-02  0.11257454898470076E-02  0.87457675927467005E-02
  -0.72056283337975846     -0.43067033363586305     -0.45545725127733622      -1.2628072530753585     -0.86160716606158505      -4.4122521371537369      0.37927327149479551E-02  0.61272737220569584E-02 -0.35184994513086654E-02
  -0.60691650250567875     -0.41998136036064726     -0.90463465223717576     -0.13626206418155862      0.61461517341349847       3.6274436848663703      0.75019503963080769E-03  0.10634699887228150E-01  0.95572115562240212E-02
  -0.47767889835993543     -0.29750387201245115     -0.87231338708480655      -1.0617213237477547      -1.7840050039144228      0.97724768873445458E-01  0.23599801352917060E-02 -0.17534426042586204E-01 -0.54813442222392261E-02
  -0.53442912766581174     -0.48639360751596034     -0.82340886906359378      0.51752206222432470E-01  0.96647588048346711      -2.4178535460261368      0.60799604555584752E-02 -0.69132781368497209E-03 -0.39301501008901507E-02
  -0.57727337845092985     -0.50524263376632161      -1.1562881675921046       1.0904516663455304       1.8759889233092573       3.7681652563407240      0.64293081164031873E-02 -0.20034758142957187E-02 -0.22221833703290894E-02
  -0.45602931054367862     -0.24431283618923749     -0.91367019777375857     -0.87586559675859554      0.45308911862190090E-01  -1.2958492643867754     -0.94580569343138965E-03  0.28581470661740160E-02  0.13326907123820342E-01
  -0.46581104439377108      0.47374281244203328E-01 -0.85923082675631524      0.46114508375352192      -1.9294557269297803     -0.59155975922713044      0.37920282943740280E-02  0.74977154756987810E-02  0.43587768684461015E-03
  -0.39287328302222335      0.23874407769006779E-01 -0.90573981797618808     -0.22012478096334712      0.10334940814699416     -0.43206623657514609      0.56876540565913847E-02 -0.10769321664779799E-01  0.10026496642462357E-01
  -0.36037282686661132      0.19237117443969873E-01  -1.0294509084676069     -0.43432795818152231      0.56582268687624082       1.1604056332386201      0.66394567206823352E-03 -0.13614077514242689E-01 -0.80726112663360716E-02
  -0.40587038452833063      0.11609403807269777     -0.94465714776149834       1.0017643702874020      -1.9644367570192212      -1.2784997428999179      0.33838725851711993E-02  0.43189398562735598E-02 -0.53818098965130456E-02
  -0.28420131974629553     -0.11557038948730454      -1.0756993262103065      0.86191243690771926E-01   3.1749800710563352       1.0583137934401530      0.45861528372496685E-02 -0.46378694841209267E-02  0.31007495275687802E-02
  -0.15098351153675674      0.16396595984851906      -1.0353637695948974      -1.3725026240804235      -3.2929348528662059      -2.4894604857448628     -0.12688233619371492E-02 -0.94136800143004851E-03 -0.60164510615801081E-02
  -0.22860200896116087     -0.58456982884907804E-01  -1.3579434997858471      0.95104350748559330       1.5564847364469976       1.2111895045559617     -0.19079894430073796E-02 -0.11210700285809852E-01 -0.94443644853912101E-02
  -0.15648603211818404     -0.55986715379781324E-01  -1.5371212782549990      0.68176235639008509     -0.25356260399714436      0.72756754647411714      0.16373557046776843E-02  0.15174437650442366E-02  0.45672979979816120E-02
   0.33821835269768383E-01 -0.97613654122604296E-01  -1.5889507164305299      -1.9642667542046290       1.7412731489986129      0.39862287992148765      0.15545756796887591E-02 -0.11445124529492756E-02 -0.11464868556761987E-01
  -0.10861849047578138      0.14836392431144318      -1.5724872483349819       1.4654840273119722      -3.0199543543621532       1.4485613987585058      0.18891769816556381E-02  0.26259653157886809E-02  0.49035161045551945E-03
  -0.16832774127530863E-01 -0.85509048009310293E-01  -1.3338418921189168      -1.3786332379934898       1.9679657615571791      0.50833405231695195     -0.57247516329452519E-02  0.21708031185696391E-02 -0.18813779613613413E-03
  -0.13747085636138873     -0.16183731705032182E-01  -1.0167873127454563      -1.7788606683740176     -0.27241652453031645      -1.0674434095275795     -0.10613289530283510E-01  0.10517357131557204E-01  0.16275073592477707E-01
  -0.50774040259714603      0.94644194393396722E-02 -0.87369617106344022       1.6850558258237121     -0.17334882192517490      0.84840907316745595      0.27206857026708109E-02 -0.10110999868974782E-01  0.21893087132015543E-02
  -0.64636568974230912      0.10112317150231476E-01 -0.58298957910670013       2.4102029981312887      -2.2427693415137262      -1.4542054461399148     -0.16450606930523692E-02  0.61002392508371500E-02  0.54802508029112573E-02
  -0.42437879501260528     -0.31394159696815432     -0.52737909342750811      0.12378500749345984      0.57269798217614720      0.65915979747637229E-01 -0.55897441400202252E-02 -0.17390494037828330E-02 -0.72591805260574516E-02
  -0.17360126162664166     -0.56602494590231733     -0.45927442217337544      -1.5604635220941239       2.5573432131237168      0.18618950343727164      0.87953081986391346E-02 -0.11602070231577444E-01  0.86127473657330311E-02
  -0.15666761382160022     -0.41022379773763407     -0.34805972238372690     -0.86594611879764227      -2.1264409000675806      -1.8606167549910544      0.14136611238821095E-02 -0.20754181284541318E-02  0.29718404288425204E-02
  -0.28026398693171523     -0.60871199369654627     -0.54482249048706033      0.88097203364912480      0.58165921960228728     -0.27180798004923556      0.85977575915540116E-02  0.10622208338881056E-01 -0.11486941698350961E-02
  -0.26172445784918996     -0.71696259819552111     -0.79268798201934287     -0.28845084097068890      0.92415603000957203      0.66743724761752254      0.23059376448863467E-02 -0.18552240163182354E-01 -0.61788383257180834E-02
  -0.29310743582000259     -0.66883451107628522     -0.94000107591902582      0.18155421918366810     -0.30362925008177577      0.18029935447614490      0.77503605665618092E-02 -0.10087187410274812E-02  0.36719817637290708E-02
  -0.29220277526115690     -0.67477270812651990      -1.0570839085089165     -0.15740146868613641     -0.29821363842540971     -0.31171141724182472      0.16724199288445651E-01  0.62423819060092312E-02  0.52371402035829018E-02
  -0.31900285973841280     -0.73300100557269809      -1.2259336327195027     -0.11016527978054308     -0.65457959081195738       3.0202819325424430      0.31512498936558941E-03 -0.95888713508625045E-02  0.54268383358884176E-02
  -0.35920186861613440     -0.88391438440705128     -0.91051023093654126       1.4731101350702660       1.4129801215949753      -1.7468982413892942      0.30834818830385857E-02 -0.68880343978606762E-02  0.48679452486919406E-02
  -0.15191788991028027     -0.81074730251227611     -0.85686956895205291      -1.1598886897508194      -1.0591057477106109       1.1628735709363678     -0.43068544611263304E-03  0.23422426401055185E-02  0.18169867300105169E-02
  -0.14349651703028568     -0.91576441421788224     -0.61150918383034725     -0.70308171110568962      0.29123955287025793      -2.4893171242279393     -0.25828291423144190E-02  0.25615016290329029E-02 -0.57870981250419673E-02
  -0.25595884833643345     -0.97447035143935734     -0.78615881118751019       1.1313751553883888      0.23503606038243594       3.3385659653514033      0.63561930895441321E-02 -0.64308459764300663E-02 -0.37458352615644674E-02
  -0.18333895647827153     -0.99047072798973512     -0.43358228490722461     -0.43634115890541747       3.3144858470182696      -1.3148569306595010      0.19626171831680084E-02  0.21614018086919540E-02 -0.12332305103186558E-01
  -0.17764502117188125     -0.56173130166354757     -0.29856818586630468      0.44434930239363590      -3.3659547233538811       1.5333214338189076      0.11091302570856942E-01 -0.12572909909751462E-01 -0.47682824384329137E-02
  -0.10582721977149910     -0.58488536475764785      0.76599195864009734E-01  0.42908109275983979E-01  0.54833275132233505      -1.9260377430072002     -0.16136098989478764E-01 -0.20679782858634699E-02 -0.11384721704225664E-02
  -0.11730228590979226E-01 -0.51539073655927736      0.18631290269844178      0.15652593592099254      -1.0455082748350986     -0.62239221259252342     -0.23484320807499650E-02 -0.29781422842802829E-02  0.41952965212542770E-02
   0.10974565506557329     -0.63116326178070103      0.18550276332760390      -1.8793714496699672     -0.63566119729604409       1.8405741910438751     -0.99072826476948733E-02  0.45619835053044566E-02 -0.18652627446721359E-02
  -0.67399774682795191E-01 -0.82269206011176066      0.45813165577968673      0.59331154096454763      0.94898366707589576      -1.8701031268705799     -0.30411237269890867E-02 -0.53128358957805766E-02  0.40436418122133388E-02
  -0.17542131778807357     -0.88409232125573090      0.45198775088449189      -1.0305970797372759     -0.57887339867905718      -3.1951907120852980     -0.99001052416530788E-03  0.68547678697769010E-02  0.88824996292280467E-03
  -0.38329800546980342      -1.0013678850528149      0.40214768061591674E-01   2.7157223468892879       1.3833828938234005       2.7782276658205824      0.62438623401344651E-02  0.69842449314565513E-02 -0.29307529666372512E-02
  -0.19638928388914573     -0.92152951545668993     -0.37455909247382235E-01  0.97073020010208927E-01   2.7946577851806431       1.4550033943270471      0.21300169083461606E-02 -0.27302514238746189E-02 -0.52236827259215246E-02
  -0.43226176280721861E-01 -0.49951049050854235      0.92574171658495574E-01 -0.72444612891657911      -2.8472089430826042      -1.2512257384854095      0.46641057080247100E-02  0.28646667729262942E-02  0.33994656468109702E-02
   0.39425418052881855E-01 -0.42533624105468587      0.47956380830394232E-01  -1.4151846092575819      0.38529665095669033E-01   1.3643683478723729      0.38022045266202578E-02 -0.28605358536305525E-02 -0.38435030134996717E-02
  -0.12084286500385127     -0.35004301211370964      0.23501457781718671       1.7746374560024190      -2.5619333947495759      -2.4069256793122786     -0.70542532515458223E-02  0.47787877549161917E-02 -0.72442017893765143E-02
  -0.45140690319009764E-03 -0.66109904442436196      0.45071811852566479E-01   1.2519599829853869       3.3703812917782705     -0.36092933393952270      0.30304396708690116E-02  0.93804986266422530E-02  0.57086610753801573E-02
   0.29187610212565707     -0.48338855732194125     -0.18810854802337612      -3.3037561266467113      -1.5739236387268136       2.2299682033376822      0.10542219681654641E-01 -0.82331025944804015E-03  0.80262089117027480E-02
   0.82177585465906769E-01 -0.53704938952225456     -0.89704566754158874E-01 -0.50236850183670867       1.2201837737201724     -0.27749085980107879      0.99768089917853520E-02 -0.55786053309117012E-02 -0.46262247295978942E-02
  -0.19428352900100676     -0.39308217330052392     -0.41675645751515729E-01   3.5761981708230208     -0.56964825447991263      -1.5387232936769262      0.11871366204712630E-02  0.42653152494598334E-03  0.11048287040048219E-02
   0.89373548792473695E-01 -0.34147302459592360     -0.23242081008064505      0.10785348448980597      0.70634872050886185E-01  0.15165297624085089      0.39749338587315719E-02 -0.81789570789524424E-02  0.71374003622485804E-02
   0.38876265123048931     -0.27915924684468529     -0.39928074202434016       1.6637210852566289      -4.9087465103810901     -0.60033101909718563E-01  0.49423876781851117E-03 -0.52615297714075915E-03 -0.39442089463437302E-02
   0.74673969094075376     -0.72558698936787780     -0.51282579122708105      -3.2915500707817951       4.7587159425318095       1.9175952539578953     -0.99637222849676688E-02 -0.15391010013527939E-02 -0.88961687793334132E-02
   0.80361842490917690     -0.68015193510568217     -0.37540170035752846      -1.6473957254321041      -1.0163545577468114      -1.9245686301991032      0.48607300088130412E-02 -0.16187661269057574E-01  0.58056201439593558E-02
   0.59058833629224006     -0.80225484187219742     -0.56028846869130411      0.41471466461538703     -0.10359149481183236       2.1083708793156855     -0.59387766505116790E-02  0.68384971824465568E-02 -0.67803577718973385E-02
   0.43837322330717826     -0.94639597174064349     -0.40091916076683565     -0.24318347134621724E-01   3.2216093639234313      0.39222624296703651      0.99161517106105546E-03 -0.72547293396931778E-02  0.21505547319844442E-02
   0.30496306058963168     -0.61095286732013276     -0.20904067302135479       1.3470583276511214      -2.0009142210407718      -1.3310212467282323     -0.40547290422596749E-02 -0.78075858149917465E-03  0.38040029246278195E-02
   0.37934668467625982     -0.54630377804577468     -0.20591802922167068     -0.28085654893522066      -1.3936743499841413     -0.83914263054164095      0.36725998903990864E-02  0.11415426789705863E-01 -0.10744679502314586E-01
   0.40138364515758879     -0.72382742052974081     -0.34654182420085589      -1.4281776647206190       1.1727049738388551       2.0166153801530866     -0.74028027021786902E-02 -0.17704631258929071E-01  0.50488602133219040E-02
   0.18934288958641282     -0.70178397608937837     -0.15158697854891362     -0.40151470115621252      0.14455763647242417       2.3586249606494789     -0.61251450312787559E-02 -0.12576999080279649E-01 -0.44555293702821519E-02
  -0.21736387296983847E-01 -0.66708097038145708      0.28937544022880879       2.4158323245717415       1.6535648776622456      -1.7658946539468372      0.13839663410481103E-02  0.53175215365797168E-03 -0.14812801599127234E-02
   0.81918731021303232E-01 -0.38679900480897711      0.54851849487790394      -3.1014229080339559      -3.0429293457968489     -0.79736113603727832      0.55255701984427419E-03  0.50056366620412351E-02  0.82276606004827446E-03
  -0.26038251230246418     -0.54597111981614133      0.69052354671579463       2.5183992742997514       1.0813352419196578     -0.78682331463876731      0.38888378855209127E-02  0.25615544424401060E-02 -0.62794815172591001E-02
  -0.23617510117971732     -0.55118076737221389      0.72781327098619819       1.6306792440629903       5.4567524058596852     -0.95967714320501563     -0.50783727049616978E-02 -0.73700894902766212E-02  0.74056561433545331E-02
  -0.59023173601672661E-01 -0.55981355453548799E-02  0.65178446024516945      -2.4844312617432953      -4.9070480953497579      0.47846150918705288     -0.37035473325332247E-03  0.48568725602603953E-02 -0.13812217618223266E-01
  -0.18692112408511785      0.86771179329848847E-01  0.60252695125256095      0.67855580926250536     -0.21930709685832186     -0.96648704857242418      0.52556069587190724E-02  0.50244841205132063E-02 -0.48962867284747524E-02
  -0.19435991371602357      0.13868596134577024      0.38860023771179203      0.57586311955628378      0.83751346519893000     -0.79237913538986993      0.34296670771737092E-02 -0.86350125466169436E-02 -0.43661265800530313E-02
  -0.11378534859822402      0.31108213034828575      0.80446062297417534E-01 -0.47475397383245732      0.94354278565036498       2.0491101412200798     -0.45427501687787253E-02  0.95001640645642205E-03  0.62599120220386828E-02
  -0.10469205652861280      0.63859766374349680      0.82371264656353915E-01   1.7390380975419657      -3.9854035021052443     -0.79264626040261403E-02  0.32573704060460396E-02 -0.53447934855284096E-02 -0.75829701174490172E-03
   0.15956706161038284      0.35882783207327451      0.83006325417975535E-01 -0.18841046611085860       4.1616546380737525      -2.5591649251727961      0.61323222371666986E-02  0.12845620782744593E-01 -0.12508499244123950E-01
   0.36368110645672214      0.64553492458794126     -0.24120391920941528      -1.2115900254842116       1.6961617359812045       1.3866651846360367     -0.61767383853228441E-02 -0.13695162273328676E-01  0.24833638997772967E-02
   0.41176494468634933       1.1247677802382667     -0.38273708558927311     -0.70046737520502367      -3.8501767869768289      0.20781900179081511      0.33865169333680001E-03 -0.12915902074813523E-01  0.49771786013352859E-03
   0.35831118222522462       1.1433076774580677     -0.55182764623172875      -2.3359653046638496     -0.72282669559599388       1.4247289760869246     -0.26159894072740331E-02 -0.11751151114407499E-01 -0.19956908142862995E-02
  -0.23297621821490359E-01   1.0540298779896629     -0.48469284983479288       1.7846883569418870     -0.55294022525833786      0.16474567980498508      0.99020339749985448E-03  0.57364836113800166E-02  0.13506739413167823E-01
  -0.16580290298122821      0.85891531792525233     -0.37982119608027670      0.75055980150105361      0.50282928917417447     -0.26829308820344372     -0.14269830110617276E-02  0.14334283519376045E-02  0.14061424145983270E-01
  -0.18450532569659570      0.73921204161441834     -0.31512870984228464      0.10937194627506090       1.3853497434309865      0.99918900403982824E-01 -0.11344722706302379E-03  0.15118830304100550E-02  0.16124257773962314E-02
  -0.18360343121084827      0.86713326016733949     -0.23300906891804873       3.1165005655583680      -1.1327648990847614      -1.7635549046019308      0.81263446609186607E-03 -0.34810251264081327E-02 -0.17839224565209533E-02
   0.23115861647327055      0.81198499195816765     -0.40611447586772287      -2.7990986633421064     -0.11405881576850062       2.4394691024948036      0.14033878156481633E-01 -0.37835951535389878E-02 -0.25301674924387840E-02
   0.28651887859831054      0.72114693072783098     -0.21097411458746759      -1.5494949925576833      0.73565565552907564     -0.12284140255028243     -0.27183706908086025E-02 -0.98946977808421765E-02  0.47726317582237054E-02
   0.82531930074828508E-01  0.75548344446543314     -0.42434095958859025E-01   4.0617711144509254       1.4205451694120932      0.17712637895442018      0.22073622048954106E-02 -0.99869756882957628E-02  0.46599741709172152E-02
   0.45579912258460548      0.96973199919555697      0.11438382622426933      -3.8933208844667253      -2.4775858937943851      0.81534611304700435E-02 -0.10039423330302721E-01  0.37513097459024314E-02  0.27526829867822178E-02
   0.28387303100024014      0.83160128635931385      0.30913001897417641     -0.14796774028466039E-01   3.8112433400810355       1.9805321658451336      0.24554283508536057E-02 -0.22753123407548426E-03 -0.10114643585945549E-01
   0.15896590460079174       1.1761375880110685      0.67913665772391985       1.5258172118090048      -3.0880687361291841      -4.3731409094147198      0.19849513790618500E-02 -0.78114602284726775E-02  0.39257310941187562E-03
   0.23672934042617824       1.1542536929847984      0.47399886648527451      -1.2223169216978709      0.12856158311222846       1.4300283481335025      0.38701102555493971E-02 -0.14443694027998166E-01 -0.29895332545923359E-02
   0.99055782036968035E-01   1.1544751235817770      0.51629276981296790     -0.30831087109765087     -0.16747833333707007      0.19976204692200195      0.11518947324883275E-01  0.66218122919536881E-03 -0.68514794333290885E-02
  -0.88140375396592002E-01   1.1256123981248229      0.59203867437421120       1.3472021738403972       1.0527178763942082       1.6929957405629654      0.64752477219875704E-02 -0.30757502864082742E-02 -0.12606661064245128E-01
  -0.47072488091297306E-01   1.2609437466941757      0.91709667926095739     -0.22640838383409270     -0.51419087594489732     -0.31321932953166431      0.57890098467130932E-02 -0.11710154472703183E-01 -0.18049954599030915E-03
  -0.40187511873602956E-01   1.3211071979931019       1.2105793319799008     -0.17230550900159597     -0.33437656803728050     -0.80435467063113886     -0.40387693114583637E-02 -0.49545515381668181E-02  0.18712084650743588E-01
  -0.63009133029282571E-01   1.3277776972391013       1.3885914910837365     -0.23685356960125153      0.36600353040858963      -1.0605023376426481     -0.11813679645355235E-02  0.52309559937107064E-02  0.18006313640668292E-02
  -0.12955101286874252       1.4011013799248557       1.3797311611894809       1.3440896844642340      0.71816199462655572     -0.10424327171236633     -0.48188436259081757E-02  0.22301528215877831E-02  0.26757594873949575E-02
   0.34877298659700691E-01   1.5898426219231532       1.3539867711466789      -1.4164950689544478     -0.72118807852190908E-01  -1.5085462800890916      0.61744598407621754E-02 -0.84359408735257269E-02  0.56509092732961452E-02
  -0.34727429776141856E-01   1.7563312595256944       1.0905120215710387       2.5594545933877662     -0.38649675272964268       1.1475299103757710      0.95431026063184932E-03 -0.42918454873337453E-02  0.80274417668226850E-02
   0.29067640862061928       1.8581436435907384       1.0116248755204724      -4.0602096711538787      -1.7040126611302742       1.3547685291541280     -0.21437501898634581E-02 -0.10731999504993039E-01  0.84414815710964763E-02
  -0.41754187916232012E-02   1.6999716288259759       1.1394178632819383       4.9413215135462263      -1.4470756400772888      0.71667922965973491E-01 -0.13492349362818422E-01 -0.24424412671526508E-02  0.31920146451098752E-02
   0.36581155253523623       1.3933390997837058       1.2518791479968734      -4.9539405289786940       5.2131018836498866     -0.81475365451862425     -0.98998344401925453E-02  0.40172740697954623E-02  0.94002273339945930E-02
   0.10461295867385340       1.7579742717676414       1.2649388145254270       3.3528803353538881      -4.4240392784707900      -2.4333202592628478     -0.43044986244120259E-02 -0.77076737364596415E-02  0.69521857384975405E-02
   0.29548449094964879       1.5264874849237147      0.94662021203841185      -2.3249865134508103       3.6361741568158599       4.1674459487816558     -0.65637435981535930E-04 -0.23422297092550171E-02  0.83045182305152565E-03
   0.16306149902616318       1.8040432689002641       1.2090107247154074      -1.0739717591175983      -1.2394637929934429     -0.36599924619772312      0.10080738312449877E-02  0.76502952125849788E-02 -0.50961077193685256E-02
  -0.13241832725032146       1.9072690695250225       1.4257311968022066       1.2872477676794563      0.59713124244813387      0.90588220675874365      0.44544758381088734E-02  0.54455991125805792E-02 -0.51197156271847177E-02
  -0.23465465874904820       2.0934766134435270       1.7666732782431649      0.69894237849413021      0.35432513524313775      -2.4085219153840205      0.45803032236998165E-02  0.96938804925335020E-02 -0.34569790849006132E-02
  -0.23667651874201762       2.3663526356331852       1.7605695531307208      0.88284394428991897      -2.5291748451448219     -0.30460197022335433     -0.62545650952239573E-02  0.93254529452302393E-02  0.82784978743877247E-03
  -0.87053181646157829E-01   2.2151907956077976       1.7018799279606380      -3.1820854234466744       3.0601841763809290       1.2276760695600979      0.13804825791961392E-01 -0.63939224250519899E-03  0.36670234308699978E-02
  -0.39848380419615403       2.5089911375365683       1.8212770755779677       3.1493459001219652      -3.1949388605162024      -2.8899837613066510     -0.56579051253993207E-02  0.10689403544268394E-02  0.51221696310979059E-02
  -0.27177261704565503       2.3555963177557788       1.5182451766639320      0.99181103733339360      -1.4418286135226701       1.6282118826951184      0.87349748120417736E-02 -0.25847480053697858E-02  0.15648906876564173E-02
  -0.18411902375284638E-01   2.0154880613768098       1.4662357148097089      -1.7787488432557597       2.4186670121286742       1.6308253529987826      0.13018598171437926E-02  0.99880725991989827E-02  0.64665269491981370E-03
  -0.96340821189050425E-02   2.0090284479146421       1.6825159201901039      0.63150155037965849      0.27706550791184303      -1.3688832845369059     -0.68235285447495863E-02  0.30738581767595363E-02 -0.11213931812633193E-01
   0.11298893152627437       2.0520758381825051       1.6620943334713898     -0.34366257965146185     -0.13926956774136365     -0.77103130870697134      0.50804642792984939E-02  0.60810557965185197E-02 -0.21784714600820987E-02
   0.17292457033835032       2.0698214609661298       1.5055805818947829     -0.24645965425896221      0.17702343121926430E-01 -0.16160620636241546     -0.17890120543019306E-02 -0.68314342374042880E-03  0.27506973741533436E-02
   0.18912033107979290       2.0905230355067785       1.3220354718761202      -1.3039943392954843      -3.5112583469290213       2.1452249457223509      0.17129231369081288E-03  0.68035588625896537E-02 -0.27122673682877796E-03
   0.35284985922334415E-01   1.6597115840428185       1.4615574767932680      0.69258452816803162       4.3390627030308320      -1.7698344088050468     -0.14058080303875134E-02 -0.39458161030729855E-02  0.20908446330158981E-03
  -0.54038863924916906E-01   1.8224660481887567       1.3461095216932106      0.92203568311166617      -1.0955550984362465      0.86637490960410485E-01  0.86340390050756999E-03  0.22262268528874252E-02 -0.86366098904129274E-02
   0.18394393172828309E-01   1.7955487147765041       1.2410835659009276      0.60291764374988466       2.1929645712727917       2.7651826781285851      0.56522464754443259E-02  0.14052916146041206E-02  0.16601842402526046E-02
   0.15647484702026213       2.0760322381850229       1.5404694081728310      -2.6396612967255786      -1.1579877598952246      -1.0700738293523351      0.51199762476124566E-02  0.62699116560862578E-02  0.71145981319764573E-02
  -0.97864506289047040E-01   2.2138402638606873       1.7133991389716565       1.1077516088554529       1.6548862673118523     -0.23785399846249878E-01 -0.42832648648287452E-03  0.62213964318535986E-03 -0.23357616271384440E-02
  -0.17331042181994100       2.5781484856166168       1.8693069998295098       1.1405640378808219      -1.8136867848968263      -1.2238541284957536      0.85403480638748530E-02 -0.97143421845395928E-02 -0.13536448260764056E-01
  -0.64666079087460554E-01   2.7065784829981410       1.8451224232654628      -2.5235991536990685       1.5207761895011971       1.9929729849633204      0.67398202933110218E-02  0.33220924717229927E-02  0.50702667379352029E-02
  -0.31586938290987021       3.0022744390737501       2.0893650388607741       2.7355641335990248      -2.5424514251800612      -1.2215535250951119      0.11677149014869437E-01 -0.33794091988426089E-02  0.42017750010945321E-02
  -0.17120464090281887       2.9505966369471865       2.2004472096364625      0.38740666742338120      0.76850286405528256      -2.4015852512000366     -0.28856629582204307E-02 -0.39983583351537177E-02  0.11299902185091248E-01
   0.17057880106201517E-01   3.0239947482769471       1.9264095265323053      -3.5885992828108630     -0.11960007752806666       4.6074749699238042      0.13581918364249934E-03  0.61811618323082129E-03  0.92110752641252347E-02
  -0.28625253595595218       3.0691663321378013       2.2892155154541505      0.19179270904018836     -0.69333844277173007      -2.2693653811405010     -0.14970427718189960E-01  0.24755788506529264E-01 -0.66707920161985790E-02
  -0.62118228265878184       3.0170488939599940       2.3768483561266307       1.2690155060743553      0.84409666022494945     -0.40308668538231046      0.79071918291950816E-03  0.76363399896539619E-02 -0.96873134463115740E-02
  -0.78149775731081184       3.1055339139504707       2.4063298202555701      0.77854648467486776       2.6819067593546606      0.89525043285131156     -0.18812864278868746E-02  0.95749472160377991E-02 -0.62892597696579955E-02
  -0.79958816252300402       3.5314015576470084       2.5484466635140834       1.3243637719594412      -4.9124286137649298     -0.99977519856488872     -0.22081684033007365E-02  0.11332495986056124E-02 -0.19559554015962100E-02
  -0.61293980036278273       3.2604420432002215       2.5584207088497122      -1.2820531636470780       1.8172008652698683     -0.78489601351962879      0.93959070801418187E-02  0.77526465158408442E-02 -0.20762754503552916E-01
  -0.62965669415474101       3.2768099572694398       2.4288128505905582      -1.5946940768004016     -0.93291016287951867       1.5192450114886407      0.11378384265098296E-02 -0.18973540451097115E-02  0.19910357799647560E-01
  -0.89618105946691295       3.1438725024814929       2.5548138459908207       1.0988981468936352      0.58418651521695752      0.27147510795315810      0.15551271488812857E-02  0.59267644623766103E-02  0.89440682412629258E-02
  -0.99772797385975320       3.0994442487966642       2.7392288932807616       1.2089950344495801      -1.3810352841313982      -2.8179589381669703     -0.26760113039355771E-02 -0.17829257771282414E-02 -0.34313427707530764E-02
  -0.90486632068528627       2.8540733941125453       2.4773962482726626     -0.70499895782425126      0.37475455829944326       1.0690304028008872      0.80926372094749510E-02  0.55116731066684466E-02  0.83914842163870240E-02
  -0.91922468442228911       2.6401719531465715       2.3623874600803485     -0.15192443013245813     -0.63162773462614741       2.4648331073538863     -0.39466345736318686E-02  0.19769535631373181E-02 -0.57948818486956988E-02
  -0.95405454067636486       2.3613257258369660       2.6250126969156051     -0.92766125286995715       2.2942702703214897      -2.2339804537181740      0.96885106382293973E-03 -0.12356590191340722E-01 -0.57543478873425258E-02
   -1.1536624709595991       2.4296778763931819       2.5480934433839399      0.65487825021844881     -0.43612038393126928       2.0065442916185923      0.42553572763859293E-02  0.10630482307676381E-01  0.30715915307779618E-02
   -1.2380507426740694       2.4234866722450432       2.8060917234134588     -0.54829804368139577E-01 -0.74458132159794221      -2.6176488823851334     -0.34072237547944084E-03  0.57826927501829495E-02  0.85908880860574577E-02
   -1.3336108057443132       2.2910850505568794       2.6266441424988973     -0.51234207472867110       1.2719553768261003      0.12578542050570235      0.66662518759612599E-02  0.61243283614564881E-02  0.86021173139569918E-02
   -1.5145073443817589       2.3734069086244580       2.4697200772183159       1.1048638902678685      0.65898642178627320      0.22219510562691189      0.12714977043969400E-01  0.67161820988452803E-02 -0.51947844287822953E-02
   -1.5097028080170862       2.5695548564093755       2.3481984771651443      -1.4964405084029773      -3.4519769090792010       1.7117274254722441     -0.12066097862277081E-01  0.45754598486471565E-02 -0.34721364836309832E-03
   -1.7177070757389215       2.2433035553365359       2.4898464573024603       5.1810306283140255       2.2122609827407294      0.35998921846949700     -0.32198037440431815E-02 -0.22043255401449358E-02  0.20979685700379669E-02
   -1.2572828682229902       2.2320508356055706       2.6584879931240315      -4.7699007404698621      -1.0384725613718235      -2.2908707216899860      0.84728290292623853E-02 -0.69750102569665628E-03 -0.17744212199670706E-02
   -1.4291016828572860       2.0485228296803295       2.5071761162714394       1.2144666223512759       1.6792904410360681       1.2023559769413223      0.16186493735763641E-02  0.10601023682398569E-01  0.24113716545524078E-02
   -1.4006727123577754       2.1479393866685208       2.5562201182925719      0.97651063730390328E-01  -1.7979930981711589     -0.51081465104105772     -0.33276527886079155E-02  0.69947089291084730E-02  0.11026829435604846E-01
   -1.3569088759662200       1.9337273010067966       2.5151169544416501       1.0494935639587157       1.7596452343405011      0.78346925493254371      0.55604936739166444E-02  0.53984320750684045E-02 -0.12506038073918369E-02
   -1.1376571403677938       2.0197393759902389       2.6065559227643504      -4.3914210558397402       1.3671016834986454      -2.8434293428570165     -0.63300483961403753E-02 -0.45050678523672616E-04 -0.42830117396599476E-02
   -1.5053202851137188       2.2435109278276375       2.3326929794107487       3.8472305835012466     -0.35783532066836732      0.61307404568617008      0.64970206324221902E-02  0.16605914165044311E-02 -0.14658010298238100E-01
   -1.3903153333498719       2.4735949714789087       2.0775977914911565      -2.4803746443484087      -3.2359332011913891       1.5496667704371196      0.69486182084306236E-02  0.10175433835559744E-01 -0.33175284351738554E-03
   -1.6492761016967357       2.2154148360732657       2.0570224132669774       1.7863560352424093       3.0117665849185844      0.46319246039415612     -0.12910701579661232E-01  0.11438501523128419E-01  0.11834996716890700E-02
   -1.6379541915890552       2.4370888532274471       2.1128366051953393      0.16600285377421456     -0.35070067823855980E-01 -0.33943128052794364      0.41631519178908505E-04  0.88864779168718044E-02 -0.26221189168484926E-02
   -1.5980390471436563       2.6539498959591774       2.1106179634072411      0.65223704216051404      -2.9408523032956020       1.8927921550163922     -0.30123733541072006E-02 -0.58764661673960106E-03 -0.30673483662320145E-02
   -1.4688654664029173       2.4087261745455528       2.3851664519518816     -0.83191256877119246       3.7529139191987810      -1.1212644772460427      0.55767120928953418E-02  0.27116526558272902E-02 -0.76192280194553597E-02
   -1.4607271489297471       2.7298190712749268       2.5026245106522036     -0.88566226230570266      -2.9510294486589772       1.4009829091253161     -0.87229814260076921E-02  0.57448001907061119E-02  0.92121519986143596E-02
   -1.5854743370193154       2.5984673425216518       2.8260002388662762       2.1322043737635332      0.81257997375944191     -0.46580572148837823      0.72928514011327827E-03 -0.23155784713009275E-02 -0.12439409068287333E-01
   -1.3825067271957794       2.5883702448210890       3.0906331030596328     -0.10149877850945951      0.24540628609460260      -1.8553490480616386      0.13271455933468568E-01  0.64282553601371362E-02  0.17087346259549996E-02
   -1.1754751600162876       2.6196217818359440       3.0627052586411687      -4.1064944946230550      -2.9774693082474011       1.3675162102538654      0.93791422822464554E-03 -0.30954793983806184E-03  0.48075045668269922E-02
   -1.5249736233549718       2.2836038194354411       3.2075998792318714       1.1856468562108582       4.0752337212069527      -1.8447681835282475      0.67850677464087461E-02  0.68687666563542749E-02 -0.11316070759614938E-02
   -1.7907950944757882       2.4808276545743233       3.1090599984467446       1.4678550140780899      -1.8934513631910734       2.6806584033786063      0.82581817009008684E-02 -0.54620744279545441E-02  0.90957643112945519E-02
   -1.8306367173666380       2.3848989933776403       3.4275993360002439     -0.65657830661208583     -0.83409494425495723      -1.7635233154903909     -0.16822412492807359E-02  0.13547238325239075E-01 -0.59524428373904925E-02
   -1.9800659926815289       2.1474739054118595       3.4732048984327895       2.1650946129357829      0.43742733720749627     -0.33948982642369635      0.69176635518903851E-02 -0.79634267837818129E-02 -0.12658529754441261E-02
   -1.7718918515279394       1.9794275711430223       3.4630448569372629     -0.79843058792278698       2.1053270795030321     -0.11850994307315935     -0.17094117403562148E-02 -0.83509056585131525E-02  0.50312474290383769E-02
   -1.6931135004056019       2.1689243376579892       3.4319164081360682     -0.42985384385137243      -1.5560313753129571      0.83129494571781326     -0.68053281770530383E-03 -0.36994846980711316E-02  0.13829432222453697E-01
   -1.6886687708962584       2.0862233612030061       3.5484910139511161      0.59486423424555013     -0.19098197409781570      -2.1104072734646651     -0.42949869071848834E-02  0.19969185206689666E-02  0.90755404881215362E-02
   -1.5868929704538113       1.9789372193783157       3.3089130326933418     -0.43842886396285391       1.8584129912216631       1.3654960661628692      0.45243156542096319E-02 -0.10570505601954494E-02  0.39264207691189768E-02
   -1.5555559032026993       2.1872659408741835       3.2927871654489964      0.23987514103048635      -3.1752507015062976      0.91198197737926245     -0.11421888230140897E-01 -0.24606934641080436E-02  0.46363027804146029E-02
   -1.4900711745313429       1.8809386959271057       3.4200847846646942     -0.74749956660864236      0.52685075970110040       1.5766887019367806     -0.17071326148980770E-02  0.90154514255402773E-03  0.10088861718710707E-01
   -1.5368581193932707       1.6740245800467726       3.7635037800669213      -1.1482891441841530      0.13420513780885798      -2.0303311638243704      0.88154721591420238E-02 -0.62802064456202178E-02 -0.48848987741139105E-02
   -1.7709291102536793       1.4662379405401154       3.8214493661752500     -0.99530663857995916E-01  0.99248055834093640      0.31771987835269816     -0.13524277134844276E-02 -0.71641255409409244E-02  0.30108014948231343E-02
   -2.0285616874995194       1.4144282851519185       3.9331942270269695      0.27386834416124634      -1.0221046253436914       4.9450949289045996      0.17040721437568518E-01 -0.87484938893980235E-02  0.15552344156062325E-02
   -2.1568521594859580       1.2823519422903387       4.4884540968377573       1.2423917955793107       2.0972950755859543      -4.6131090511345274      0.51307032523175700E-02  0.36953603927003531E-02 -0.77576874781355443E-02
   -2.1668185169951513       1.4129230503218588       4.6631096609007114      0.72858345691269377      -1.2685479456860846     -0.63354581613723893      0.89456963987539773E-02  0.14223076932018408E-02 -0.48747734559224654E-02
   -2.0480616782094359       1.3226152711845196       4.7310256849079551     -0.73523013540327153      0.63069552215445801     -0.92536664898241927      0.38464019825563689E-02  0.16078595079453972E-02 -0.10291020361382408E-01
   -2.0600388689814277       1.3447007886797517       4.6328837518482855      0.47076182534959454     -0.60459995870130834       1.5422633862909008     -0.57226447196407904E-02 -0.15272842534830300E-02  0.55828080327353646E-02
   -1.9898285011640271       1.2609328971048395       4.8066310718969341      0.20774037349205041      -2.0181068922137291      0.26391603042495704     -0.23977442521752046E-02 -0.32014753260904971E-02  0.48963796586498631E-03
   -1.9028309275255375      0.90497947808211654       4.9872775444054867      -1.4625000704465889       3.2074174248055058      -3.5238295154599633     -0.24917800560546599E-02  0.65761952354120856E-02 -0.66746412133449340E-02
   -2.0309587504069229       1.0110608234592144       4.6533011533170070      0.37910152359642874      0.70586913147010588       1.4700620165655698      0.66029917427745666E-02  0.38745963639195136E-02  0.13166080830876226E-01
   -2.1099554928883828       1.2445747895701242       4.5268377835920894      0.73270541793974642      -2.7687730453548034       1.4893400599273254     -0.11824135693787596E-02  0.13019182034982757E-01 -0.92224743621294181E-02
   -2.0675748411721622       1.0185097869267794       4.6475735566527918       1.1531649122297181       2.7996852931701519      -1.6621259988599744      0.22885160957253348E-03  0.60443641331582310E-02 -0.13639879299729429E-02
   -1.8502522204990322       1.2421228678161989       4.5023680450410755      -1.3040958039691337      0.61358791733118145       1.2854051674965414     -0.10789571765831729E-01 -0.87295681360537447E-02  0.13427891924662205E-02
   -1.8341405319140116       1.5658360131394258       4.5566391849932906      -1.3188058398337816     -0.98648310527876837      0.27163397209280082      0.26452895578359392E-02 -0.12402129883042567E-01  0.10750575116516004E-02
   -2.0333863538601586       1.7418627792981562       4.6577449441043708       1.6704960527490282     -0.63471263945270107     -0.57111681703616513      0.52584770723251850E-03 -0.84586661706924637E-02  0.23354126170556100E-02
   -1.9517333525305565       1.8217214906527703       4.6670823803250006       1.8370747322664660      0.11504051415608299      -2.5185779933713821      0.14308523697395437E-01  0.45894586280619265E-02 -0.14271239789884760E-02
   -1.6478493346469707       1.8960750721306940       4.3400246764278112      -2.3589966388665484     -0.70810277064144456       2.6874335697921521      0.45776152745502507E-03  0.12243980088370021E-01 -0.24657505727576634E-02
   -1.6611873130824399       1.8688111322305032       4.3816132581008933      0.79097521220342981      0.79722721796921203     -0.32348765966907339      0.28120452530819851E-02 -0.34880844538645039E-02  0.32618538045356971E-02
   -1.5343210128577554       1.9833645483893316       4.3645420850961969     -0.25208004994018574      -2.3041096644001193     -0.34185240896545049      0.22540346018213864E-02 -0.49406776576079725E-02  0.31306598499849514E-02
   -1.4582935199670519       1.7133393521554414       4.2930237668753559     -0.22872977908179076      0.52667685107126251E-01   1.4169024064679294     -0.62372883631689469E-02  0.25106211452983196E-02 -0.19229727963425702E-02
   -1.4200997509975151       1.4554701396631904       4.4504239755202875     -0.65167507454375861      0.73301334840759502      -2.1121531324318319     -0.26927566485199783E-02 -0.10152525815425140E-01  0.84959687551906526E-02
   -1.4898413845432916       1.3090189549338720       4.2595554856653877     -0.97181129347959505      0.40520264012829638      0.57861249322463137     -0.96255152103079666E-02 -0.33224201117350027E-02 -0.13596211279089943E-02
   -1.7213057844739830       1.2314158510886959       4.1668518212811794       3.0693508031674699      0.71404418009464676      -1.5928133649494727      0.84827068612347567E-03 -0.91356125646389064E-02  0.42932240366884145E-02
   -1.4776365391747446       1.2675093369623556       3.8559175255690064      -3.8802292913408478       1.1232150532932184     -0.30871877061931541      0.14607686187610547E-01 -0.95828674269182734E-03 -0.25060790009097111E-02
   -1.7635825824639613       1.4461548307474232       3.5361678950373427       2.6460851465211226      -1.8167937362859317       4.1293974843318164     -0.21511248610526224E-02 -0.82790534676788763E-02 -0.37442989529372639E-02
   -1.6904393831777715       1.3738081440555998       3.8085783438446406     -0.72230513102212424       1.0012650307938225      -2.4022175456053128     -0.69191616263768463E-02 -0.18977069350394338E-02  0.86121359568815947E-02
   -1.7387484765571082       1.4723150299343002       3.6795716976628494      0.80899487542354853      -1.4468116496146846       1.2267660767742183     -0.91028003031121685E-02  0.91958098839814983E-02 -0.27646731467250163E-02
   -1.6455220177044454       1.3175030656090996       3.7660918080916885      -2.1450606068317581      0.77184312932835275     -0.74116245888533494      0.95885324887734491E-02  0.55498191243321671E-02  0.41921943865510514E-02
   -1.9122579544728269       1.2979530342525465       3.7256673483517146       1.2108529692969485      -1.9843667781650132     -0.33851839102967553E-01  0.48602088707330182E-02  0.77140363749668150E-02  0.14304001827466273E-01
   -1.9743313463158150      0.97038509134873085       3.6823925323953683       1.1069726999278380      0.64921622702425330      0.14151475846780759     -0.50676741760637967E-02 -0.78437125028084642E-02 -0.56394419313243738E-02
   -1.8567574010544918      0.72927722987879484       3.6597898615392754      -2.4794570484052616      0.38385432347567854E-01  0.51864748638383795      0.52210559703835813E-04 -0.83281617652380957E-02 -0.40816982746672004E-02
   -2.1278963279490037      0.51266964662356740       3.7183435134060914       2.7323409828289145      0.75217097510373854      -1.0244431174218132      0.29811294291191004E-02 -0.46369947258660948E-02 -0.12347050714276442E-02
   -1.9634421482409452      0.39934600590356462       3.6085304716952140     -0.68091466750930718      0.46253459664168212      0.73659228102542429     -0.51254652084165020E-02 -0.33439421936170000E-02 -0.73916901942214785E-02
   -1.9121190553532297      0.36275845472913631       3.6258314439598678      -2.6602206816406264     -0.97337644854705652      -2.1121467943613013     -0.10893945029206487E-01  0.38599188412973828E-02  0.64348165354508602E-02
   -2.2313370562868142      0.20535592543286010       3.3551859421663339       1.1691698475308274      -1.1787826574341693       1.3746892578510677      0.70714314930784283E-02  0.68856307491049762E-03 -0.79864752496145996E-02
   -2.4069701055124715     -0.13592496040187610       3.2619088295507681       2.4162917798837871       3.5050764570348720      -1.3821424953121784     -0.97632990356282257E-02  0.64669923413010477E-03  0.10929488816362465E-02
   -2.2297944091400268      0.33479549963857089E-01   2.9643592488157422      -2.1906962681133888      0.85253922172103869E-01   1.0890301744552753      0.11173336602454231E-01  0.87854022741198218E-02 -0.69796834464770363E-02
   -2.3892575630718382      0.23394892562289735       2.8128139294042742      0.53332309498239794      -1.0223271760567474       1.1953367881114805     -0.12970527041979985E-02  0.11281733922198889E-01  0.30448333038890496E-03
   -2.4711686546080269      0.27309979403663254       2.8598561885196303       2.4759525955642596      -1.8562832799930269      -2.2795901067674453     -0.57117484758237858E-02  0.48816476163885403E-02  0.26912120855091537E-02
   -2.1983508570548120      0.52023210125271273E-01   2.5875951665488035      -2.3758908133980543       3.1820902452213220       1.8227082726590809     -0.16037036962938345E-01 -0.12516406131084103E-01  0.84334006746207280E-02
   -2.2568613680799836      0.30863572769243969       2.5547140738975811      0.79269652490210063     -0.24339734728857898      0.37497346171514712     -0.59993011459487100E-02  0.29559387101062984E-02 -0.84077832151199239E-02
   -2.1817759106277976      0.52958532569436623       2.5849117726672621     -0.48976029649681158      -1.9461690918822931     -0.63972349673523299     -0.13408996500397841E-01  0.70163536143955652E-02 -0.12864330809229330E-01
   -2.1904671836257390      0.41365833284117209       2.5021984198242704       2.6473589969751394      -1.8402605124722051       3.3633307813358346      0.59701129660361119E-02  0.29924598963099180E-03  0.26589972846693399E-02
   -1.8932982848231443      0.12913656382555139       2.8339303814817427      -4.5465694410650412       2.4231107972245032      -4.2956771984635065      0.73856495905926245E-02  0.44997214577749689E-02 -0.15239778893874067E-02
   -2.1878816920316262      0.11929516588339999       2.6230055861497985       1.6260561635309962      0.43497814221132369       1.5639037596014684      0.12616870090901955E-01  0.10087058568766794E-02  0.36524607395316266E-03
   -2.2463660787091175      0.18653712699119848       2.6537753289905091      -1.8091960622584169     -0.42948344935650068     -0.74819946039924268     -0.22124787606343510E-02 -0.38463479627115493E-02  0.53742580245956795E-02
   -2.5762953303958622      0.17731293039912641       2.5641399887376157       3.7176267520096520      0.29833023022880514E-01   4.3373150361899784     -0.10121755493082141E-02  0.62610655253280134E-02  0.23863692425964977E-02
   -2.3825414107201199      0.17368089869834843       3.0230808152365003      -1.5804302262242316     -0.18238289920189121      -4.8118794755803656     -0.37736001532011620E-02 -0.31760208386068245E-02  0.33568480961627678E-02
   -2.3814431070586908      0.13652448633157527       2.8385489073509831     -0.13388820075220167      0.51166571701986940       1.0063683806369412      0.71648704649196482E-02  0.79058568506396865E-02  0.15407047639683924E-02
   -2.4048090088187739      0.19136788468573196       2.8299202754366890       1.8891617533332523     -0.18328712421366242      0.23150385072861107     -0.14922237095999602E-01 -0.79947131324543952E-02 -0.93655318598293569E-02
   -2.1175031734377554      0.21032846593832893       2.8599919097943416      -1.3244478214068844     -0.45345727219266801E-01  0.84936122161717797     -0.27428031577514389E-02  0.63049731950943488E-02 -0.16234655378046803E-02
   -2.0412715062794051      0.22269487538521360       3.0402808425753429       1.4580260492685524      -1.1561279193730267      0.61255569311498337     -0.19392180146216020E-03 -0.18189039455731998E-01 -0.86179140325937098E-02
   -1.7667444322917101      0.65489848046673571E-01   3.2787626736620936      -4.2244360519098185     -0.63120067606730751E-01 -0.56236120989273564      0.40893188991835139E-02  0.15916160761170334E-02 -0.29185408692318227E-02
   -2.1007522866970989     -0.99174566879116535E-01   3.4341912373673793       3.8673206148494752      -1.7914735270536841      -2.1932743094427249     -0.87528568711947585E-03  0.21962422841309795E-01  0.52841377489776242E-02
   -1.8987394522410674     -0.48531101621439404       3.2884823003190697      -2.2224645307586415       4.7096258649886380      0.67506761986964725     -0.73039880260561407E-02 -0.37683934278469056E-02  0.43609083703386453E-02
   -2.0081517541771037     -0.20240238882226666       3.2190624779649157      0.28559013642909375      -1.5332028715120121      0.72188372284563684     -0.96516996651896392E-03 -0.66543074421152038E-03 -0.14630963969453070E-02
   -2.0805660915141391     -0.15944630949099403       3.2712778877253603     -0.24560351340784375     -0.27220770384314930      0.17896477293294144      0.52857426720551715E-02  0.12019301011288730E-02  0.76412716818126114E-02
   -2.1958834003631855     -0.16581631224156332       3.3547634972028515     -0.56097013938635476      0.35091584847056595      -1.4098319493209051     -0.55992915662446130E-02  0.52043531422646949E-02 -0.21907696645028896E-01
   -2.3972051251519617     -0.11315514783691358       3.1972292823983373       2.5415444221376338      -1.1949474986449728      0.34936743962852684      0.15271485277672525E-02 -0.67227284755841527E-02  0.11444489410710190E-02
   -2.1775775022764496     -0.25774833599226743       3.0996060301240909     -0.30078612759179546      0.95698797980146055      0.53217113093886703     -0.78655095704283085E-03  0.24300281434315174E-02  0.46628058551179130E-02
   -1.9957000043662749     -0.24415887781907988       3.0887636210160183      -2.3411814019872277     -0.89494973009113554       2.7535995372789435      0.48067485914105035E-02  0.81174937904499589E-02 -0.36702659175684715E-02
   -2.1761559983957408     -0.35714119879152628       3.4607516166705978       1.8658145529005785       1.1166985521430015      -2.6032816666322827      0.41038534058213116E-02  0.42753340906476200E-03  0.16071219859052910E-02
   -2.0749989482981586     -0.30310671936263162       3.4767573018528348      -1.6654322674212123       2.3197583295788422      0.51222492524153708E-01  0.47639461835791153E-03  0.47740000432372476E-03  0.18204720323158341E-02
   -2.2328682821792540      0.70882310052619676E-01   3.4967245853356363      0.60552203860067078      -3.0479155950975190       1.0737631915183179     -0.56676923536462809E-02 -0.45535010408847554E-02  0.10078610346106576E-01
   -2.3179715828459555     -0.21509797726861502E-02   3.7033010795771641      -1.4318946568668840       2.2024276584527755      -5.0797020296137241     -0.79516793714917711E-03 -0.27716834686049990E-02 -0.46167311486380314E-02
   -2.5375762419443424      0.19943846288437453       3.2638180506430912       1.8649343981656608      -2.2754685480190129       4.0462656301837532      0.85178461827477570E-02  0.12231494485568928E-01 -0.12441654518963396E-01
   -2.5497303418921478      0.10824837788697220       3.2965365175801522      0.16915230680360643      0.46498166715094935      0.61422455919614094     -0.33880991814907446E-02  0.32468639475532191E-02  0.33908738839207864E-02
   -2.5314442844382987      0.10161034393303844       3.4386248193366460      -1.2350769535384767     -0.43821351633248806     -0.87218960979046900     -0.63424370972731126E-02 -0.22311484642063284E-02 -0.30559209862102144E-02
   -2.7271141906961134      0.19510201551287475E-01   3.4251839195653080       1.1882489376679071       1.3716000184016810      0.89542695747557499     -0.94754287661094061E-02  0.34351307782608705E-02  0.19314420708802515E-02
   -2.7175298150371643      0.17455809213538007       3.5666233779724492     -0.40102806555776582      -2.3428556302767940      -1.7734937854353998     -0.84727239383570740E-02  0.64625522213480335E-02  0.26030207092029300E-02
   -2.7739460453747413     -0.61567127340279526E-01   3.4105945110137164      0.30630931739114364       2.4540764392979932      0.89259692236823351      0.10928804266770786E-01  0.22301047233209276E-02 -0.26524930246201173E-02
   -2.7808695947832551      0.11585762523004881       3.3994493803032237      0.14954197991550000      -2.0353106615188690       5.9249058773465908      0.10788403358553023E-01 -0.87827936305567983E-02 -0.13313244246110134E-01
   -2.7700208109289126      0.14697861505770965E-01   3.9763627590854660     -0.12271182699718906       1.4207750606319578      -4.6136902303598362     -0.32548032344501543E-02  0.63678373582210877E-02  0.59910656039288135E-02
   -2.7721613239109799      0.82070653391168327E-01   4.1903192343134101     -0.16716633256121410     -0.31853344785864574     -0.83874283965161944      0.83935716130101312E-03  0.29717395554203635E-02 -0.10355430665750731E-01
   -2.8049110994815383      0.95638439006349080E-01   4.2649123762867873     -0.48168107491847856      0.49344839788431116      0.10828438218151297     -0.95784290211904377E-02  0.76438225950480887E-02  0.27871258247644803E-02
   -2.9213419483097884      0.19561567091202992       4.3560156700004384      0.37595718753715957     -0.89725022266641685      -2.6034364611970724     -0.29371939615616682E-02 -0.16806958002696409E-01 -0.57895473274376386E-02
   -2.9659677317845321      0.14412642655516808       4.0299436228743417       2.3829391153371158      0.31928811415122832       1.6015344008658015     -0.41203790256805206E-03 -0.67840401812861717E-02 -0.93996178397839358E-02
   -2.6389528172215195      0.14255475304946782       3.9544371647727581     -0.30858345864389064       1.0006824190567964       2.3825072490275239     -0.70040975507565939E-02  0.23387010822146226E-02  0.41399931805363721E-03
   -2.3816448119419968      0.28503951102627700       4.2274689882025323      -1.6060451670279476      0.58189463527798567E-02  -2.5994606829820213      0.83532162906267970E-02  0.41175783189297266E-02 -0.24191023227118080E-02
   -2.3500660992447067      0.45712779422614869       4.1063582173284336     -0.36262385469518932      -1.9253252093315740       2.7508254336585773     -0.19518315120890417E-01 -0.34719029701124615E-03 -0.11642247821004759E-01
   -2.3777338959877938      0.31416933481034498       4.4217876550793642     -0.23416217746216131      -2.1978300433728806      -4.5447939536232074     -0.32257196376419550E-02 -0.82363305801033126E-02 -0.61872574447932038E-02
   -2.4286443901645303     -0.70387952612112559E-01   4.1149003157650723     -0.34010179018116810       2.7861895792455447       5.0444466447755003     -0.29183211488303940E-02  0.41143404996790700E-03 -0.96448163089775107E-02
   -2.5386436903357312     -0.12006652478298083       4.4867803940295730       1.5598948257035210       1.3175116384667553      -3.5042891350290795     -0.41737911193511223E-02 -0.59260106411018476E-02 -0.79953359538986746E-02
   -2.4043998615662616      0.42683041567410755E-01   4.3276805976569657      0.81815124541786410      0.84212905592455733     -0.43616398623806107      0.73838770538889875E-02 -0.12501095448626383E-01 -0.34158480540167346E-02
   -2.1713304159738085      0.30375156996235325       4.1280186798581049      -3.2267702861827865      -3.6085652309704708     -0.65724291793910650      0.27386623809468880E-02  0.64832605436049295E-04  0.12078766219328685E-01
   -2.3912417026738062      0.58223644504227706E-01   3.8469548723584452       1.3599490564659471       1.6959683314435898       1.8735008324924376      0.15842829934165081E-02 -0.64308009522625470E-03  0.28603638284914190E-02
   -2.4357202057981593      0.41096555444425482E-01   3.8149060032784146       1.8651059977646964      0.72187725558401117      0.85988079972866560E-01  0.19253972148516318E-02  0.13775505860750964E-02  0.37691235996879513E-02
   -2.1701267240881630      0.14397147811986283       3.8003393580289266      -1.0645592844923670      -3.8798606208119222      -5.4420282414834391     -0.36993816840973359E-02  0.17667015211381365E-01  0.56519593914039490E-03
   -2.1179635164058883     -0.16013428301050453       3.2830341342673761     -0.39887893855683920       3.6157024270370735       5.0729519618532368      0.63815133068283458E-02 -0.91331116558708847E-02  0.21796813391792291E-02
   -2.0892130913629190     -0.94213182796131598E-01   3.2001296880014545     -0.21481096029091218      0.41232069351229844     -0.85119496597431954     -0.30662843733031409E-02 -0.93924916474198428E-02 -0.41015464913165545E-02
   -2.0985993401441636      0.36029018223395555E-01   2.9805408567578113       1.8717634775244438      -3.3261409228680461       1.6952917814244304     -0.11481318915232297E-01  0.54671412340215400E-02 -0.59449160273437052E-02
   -1.8493540004540991     -0.31394151217500160       3.0335312538075798     -0.62254025600450569     -0.59974336575429853E-01 -0.72652048382567191      0.11624683413333781E-02  0.12670106110464541E-01  0.85935128746328360E-03
   -1.6799002740356350     -0.68452508507409771       2.9851806805176428      -3.6051188052645751       2.5119871730409100      -5.8468531028402220      0.46163605782121309E-02  0.76538844370016568E-02 -0.12833768852806848E-02
   -1.9009132114071179     -0.69346780960659771       2.4181990756758593      0.67021986141165135      0.23384849492940721       5.7409168368066474     -0.58938769794705248E-02  0.81879534192835779E-02  0.91010251793788299E-03
   -2.1840530547318204     -0.67131609543371196       2.3456255465617288       1.7311608347733691      0.93378498213329919     -0.11132012150376458     -0.68064521935840006E-03  0.86288143648793891E-03 -0.46981195271111886E-02
   -2.1858669881546180     -0.48607512788438861       2.2490736542076477     -0.59853867683745909      -1.5950629075793337      0.83394668959341933     -0.32841966079111273E-03  0.42347482519993207E-02  0.63943780447663912E-02
   -2.2944358565282643     -0.57966980244371658       2.2983142526445435     -0.68853155724090109       2.3472801162992427       2.1504725098130244      0.73087086416343539E-02  0.18006093181506255E-02  0.23527871877986328E-02
   -2.4692251379768178     -0.33419789377387693       2.6252068517007685       1.2112835735088983      -2.0781631582155171      -2.7859329805952870     -0.41808765946491633E-02 -0.61653921561848901E-02 -0.33066776905816830E-02
   -2.4849532044177352     -0.38085475411176123       2.5597081390768408      0.11677952383489332     -0.98474725371929483       1.3410129177382331     -0.12738542216048643E-02 -0.89873460102307678E-02 -0.56850576980749246E-02
   -2.4798677711883195     -0.58761553791558674       2.7233248777763186     -0.38613513851528830       1.2593258611344118     -0.97071951031211190      0.19921085044143361E-02 -0.48663083762396919E-02 -0.67842725539546400E-02
   -2.5449242642644307     -0.58419891106087696       2.7253459727323399       1.6774566802001136      0.41676279200661120      0.46757401416208616     -0.67057686299438757E-02 -0.66269983460480741E-02 -0.43100383126608577E-02
   -2.3220128738998214     -0.51076745386495903       2.8060596736470793      -1.3446955480150868      0.44674713207531212E-01  0.94981798202057188      0.12199235142773546E-02  0.24037430191709008E-02  0.20222470963862094E-02
   -2.3258534488448244     -0.43010393062356417       3.0460506320008891      -2.3761254155564391     -0.62548354505006776     -0.21048155087833512     -0.44198739278566990E-03 -0.16577104967889777E-02  0.16931952130676997E-01
   -2.6751782350695397     -0.45127172319794390       3.2234019336058188       3.8077646641528289     -0.14732948068778204      -1.1547964286084551      0.10992635165364195E-01  0.12119077379128540E-02 -0.58899733431614365E-02
   -2.4368257520132817     -0.50079369330065882       3.2340883566639147      0.34274471406716789     -0.45528190113578049E-02   1.0175983227206964     -0.13277982684734013E-02  0.75099261267634887E-02  0.38357077548001328E-02
   -2.1612888520540112     -0.54755516642842950       3.4041055752000879      -2.7205043917016880      -1.1772446950846804      -1.2467210893056591      0.85124638719271672E-02  0.13661450938274533E-01 -0.65482995035743841E-02
   -2.3193792653880037     -0.78812136898710550       3.3770288411732401       1.7426586571586185       2.8280687839259278     -0.59301931870791147      0.87484105867399187E-02  0.39231243506610003E-03  0.47354694806904796E-02
   -2.1926005784227249     -0.56631862735473959       3.2526587715685258      -1.4483155613251533     -0.42191200972163173     -0.35135449189514251      0.11978649821831500E-01 -0.47029804963827360E-02 -0.51992524177810751E-02
   -2.3048320789171499     -0.41132909817474711       3.0679452444618063      0.97704940048335587      -2.3553397567968535       2.0833005217359237      0.14585934821020885E-03 -0.32478701824677492E-02 -0.29524484210319279E-02
   -2.2553715427555523     -0.64417628292370144       3.2270768217388874      -1.8541314564407350       2.5387921288796789      -1.6485654576266005      0.56621972820347644E-02  0.11283264667143023E-01 -0.42603007149102368E-02
   -2.5010430594855975     -0.46762921617402692       3.1201144212114582       1.5452741457257817      -1.8109193090430482     -0.49176376890449930      0.10743984337957535E-01  0.12852384730346167E-01  0.17394258943763674E-02
   -2.5021424654210418     -0.58632985141176797       2.9209689568699817      0.50289955404318587       1.7817915036560670       1.2892327945809006     -0.14351789255302450E-02 -0.15441948640276149E-01  0.74356966749249409E-02
   -2.4161474073679772     -0.39821749102223852       2.9420789781522112       3.2613556445339520      -1.5809715466539258     -0.90966595241931325     -0.60954135260389286E-02  0.38255365150360321E-02  0.61619380657922385E-02
   -1.9452459266855666     -0.46024563702974342       2.8433580609075260      -4.0897353936526413      0.35144961989292539       1.2395992038818193     -0.99838894040009674E-02 -0.44671862756939795E-02 -0.15120489974919771E-01
   -2.0054085235964703     -0.48626228819442358       2.9252489905196666      -2.2326103729455329      0.46258357739272760     -0.87341965982935510      0.10763327472811390E-02  0.24439890934491171E-02  0.19372758642148824E-02
   -2.3824844336197311     -0.43935136802208152       2.8632566338885228       4.9856206046543337     -0.28732891046045136E-02  0.78670611830499848      0.12388712280051895E-01 -0.29075090087182787E-03 -0.68792294456763159E-02
   -2.0196520742566277     -0.39196856024366195       2.9179701843611823      -4.1994193106506881     -0.62001009257966433      -1.3153797584171738     -0.72033392938077867E-02  0.79331963021781471E-02 -0.11162843755754714E-01
   -2.3007824876682990     -0.44000106167581415       2.7677421638123691       1.0590137206508083      -2.2412483798644489      0.44962922832639951      0.17236357389784907E-02 -0.32538952353003969E-02 -0.41427043294794963E-02
   -2.4055605093481489     -0.81072475526472088       2.6948145472185332      0.10409634604583966       1.4751726143903607       3.0269166056287156     -0.11932536468099997E-02  0.98734186546097780E-02 -0.42943049422432544E-02
   -2.4938078885054811     -0.96419248839734428       3.0571792968787235       2.5759701135426343     -0.23732738510189824E-01  -3.3234188002930574     -0.23554606176459103E-02  0.58823870714153070E-02  0.43423786267071662E-03
   -2.1967394314776802      -1.1298883650909628       2.9364027699367590     -0.87952964937369271       1.4265234128890449      0.31502694133007020     -0.28124223732719500E-02 -0.81164784712366433E-02 -0.83624452266097826E-02
   -2.0099654235217441      -1.0723856083585317       2.8531164318527504     -0.88913978462881316     -0.58206225336366502      0.22242067909622171     -0.37880007865398468E-02  0.59654821746124576E-03  0.72517420177842240E-03
   -1.9748896310970447      -1.1178899778611673       2.8056888637408104     -0.43580327817295106      0.76242713078835692E-01 -0.83009495411991707      0.10971996367320269E-01 -0.40213337353189882E-02 -0.23627545291970975E-02
   -2.0173762261223356      -1.1480373155837429       2.6157120817657540      0.89763200073241178E-01  -1.9437450266425238     -0.91230821187051736     -0.10637317265644874E-02  0.60731741697102049E-02 -0.79208835276221023E-02
   -2.0391616710085931      -1.4475437495601418       2.3324167086028567      0.68920534930799038       4.3364323022499471     -0.84801629922803468      0.19098479485530895E-02 -0.38352728052466478E-02 -0.72622704695626261E-02
   -1.9702150919435581      -1.1616098774689918       1.9652799417925195      -1.9564554056160064     -0.31414759588018615       4.7413764411528412     -0.49923715304618366E-02  0.29768236816869464E-02  0.80701587737477265E-02
   -2.1682300632395513     -0.89610647911221253       2.2287830125859553      0.72948789505107399E-02  -2.5726378861346260      -1.2335526788402729     -0.92113612506659059E-02  0.73724268368404733E-02 -0.61749381840052742E-02
   -2.4009184490333513      -1.0058811519278268       2.3370187212120093       2.1035363777572980       1.9554071861912039      -2.0980233380137920     -0.69160819810507590E-02 -0.10624141194779391E-01 -0.62824753406864886E-03
   -2.2920676318927176     -0.80252243393553757       2.1096731075173221      -1.1706205150429276      -2.6060684463801520      0.50388569705998076      0.97650003394744722E-02 -0.74272969343891493E-03 -0.16212518981155277E-01
   -2.3713104880623566      -1.0196073801338696       1.9553975813732607      0.90081946886743025      -1.6211234499653020       1.8239487490375235      0.22446406985787704E-03  0.20979673365180140E-02  0.21189833617005771E-02
   -2.3132731385166774      -1.4258834362806940       2.0780894255467781     -0.17777846526665231       3.3323853422134140      -1.6825982409790745      0.76858026119430711E-02  0.11313254560037178E-01 -0.20205613328219130E-02
   -2.2703442873029749      -1.3560800314396484       1.9370677600182260      -1.1438930430090055      0.84987902904141444      0.54282358403748887      0.42890830313941919E-02  0.17630440273452841E-02 -0.26367741881971885E-02
   -2.4210635133952536      -1.1482745797479046       1.8949071758197951       2.2843527558855481      -1.9864712507719979      -2.5308550757740331     -0.34624457045602242E-02  0.66129514250001797E-02 -0.81026878519101508E-02
   -2.2323002694105880      -1.2497264445589018       1.5149047451283171      0.41378585640813875      0.44556655277597479       1.4487647426825496      0.51835557182990932E-02  0.41836289799821458E-02  0.94480996582069210E-03
   -1.9558499112431760      -1.2955066599862075       1.3095442370255965      -2.6618942003051669      0.48199757272701627      0.81323073140662083     -0.42317728067864380E-03 -0.52313869504994059E-02  0.25926678500964861E-03
   -2.1080776410772790      -1.2630544132564074       1.2178965573285117       1.8030564735047632       3.1531384125620989     -0.72604635235228465      0.20164811658429649E-02  0.93070661398415577E-02  0.36180453510861188E-02
   -1.9878137323237197     -0.83486844898831269       1.0578971380018374      0.24804136049209967E-01  -4.4794775755929876       2.4075408222563226     -0.79808576253959096E-02  0.27172916659240487E-02 -0.55290010045359050E-02
   -1.8329790355898956      -1.0185953052450383       1.2446093794202553     -0.48016227763769243       1.6408902605462539      -1.5117149324267243      0.20420080803249530E-02 -0.38831773774576916E-02 -0.12175193194392975E-01
   -1.7466102503893215     -0.92918166860265616       1.1816621408464032      0.20737319554466174      -1.5094993028194998     -0.75057133006921106     -0.43253784186059185E-02  0.22882727975718220E-02 -0.86998944772418429E-02
   -1.6325132379771365      -1.0963924638343221      0.99930744645361647     -0.28944677616201286      0.58952193627558924      0.89117856618576785      0.11998749211828308E-01 -0.76364171277565340E-03  0.35325918751298868E-02
   -1.5601569569823674      -1.1725254124767919      0.96118649363023412      0.11658110474393135      -1.4290392211598639      0.31236124090406081     -0.52915125406569619E-02  0.10348333436571711E-02 -0.12072690870445490E-01
   -1.4773494994068674      -1.4690594702727591      0.97747454286048652      0.18253413711898417       1.9645179140405875      0.58895703338075356      0.47339878881940134E-02 -0.46185449317068805E-02 -0.17100335981470316E-02
   -1.3540213806892447      -1.4488463920349406       1.0992927334530480     -0.72022005506742215     -0.54842732598834165      0.24083165519093866     -0.78227453320920404E-02 -0.23722779204051747E-02 -0.16810743339019663E-02
   -1.3577301490568279      -1.5251387974271395       1.2630824585659211     -0.51247298364947003      0.98831421395910013      -3.1404640723251318     -0.43861779326714867E-03  0.71386468338270337E-02 -0.54386877578644910E-02
   -1.4390095271010876      -1.4406743082498066      0.92656898105061525      -1.8019810005127066     -0.93518584642556002       5.3876555714278451     -0.57099153694937232E-02 -0.16990118830184642E-02 -0.96156075678192066E-02
   -1.7283669925708196      -1.4878420707088311       1.3203743149435310       4.2246324634564409     -0.42999988381586057      -3.3577484495735397     -0.20053457413760079E-02 -0.55843375904487402E-02 -0.28062442797494036E-03
   -1.4306109754687504      -1.6156258748630214       1.2921361031313749      -2.7119237825845439       2.4584021068566191     -0.26685831526723180      0.45834501328265720E-02 -0.75996191167093663E-02 -0.12780698770300081E-01
   -1.5629515924839974      -1.3506201688889214       1.2204016225213743       2.4854230143582536      -2.7389390020833750      -1.5408908576339375      0.23808204549631284E-02 -0.20155432674096030E-02 -0.20168530479212077E-02
   -1.3244580050759931      -1.5071570547379953      0.93538571138255000      -1.4953394592723339       2.4021585349429126     -0.73071201271405395      0.12441163442376002E-02  0.98511121560063142E-02 -0.29242408806295916E-03
   -1.3011080873929104      -1.3241379571487493      0.55597259311937808       1.8137093548677239      0.50894461551725534       4.5296091544415562     -0.76342734728838124E-02 -0.11191994351992030E-01  0.44095649305297968E-04
   -1.0322988797691506      -1.0771901383436999      0.80185389773242288      -1.6456218459479148      -2.2680832529136041      -1.4735374755893200     -0.48955546182150034E-02 -0.86052226339365934E-02  0.83586382304656759E-04
  -0.97176407244632279      -1.1581047852677782      0.86295191339097899      -2.4917936011002539      0.35831700389268156      -1.0879524523085449     -0.16909684433208394E-02  0.15519496108942210E-02  0.18077546544181811E-02
   -1.3025130974575820      -1.1718953968193493      0.74799702784746747       2.3709034598923218      0.56200093235206761      0.50611636208915212      0.50835741586370276E-02 -0.83109566881423014E-03 -0.86074787913418271E-02
   -1.2636324353947170      -1.0863022356069902      0.70387019483927682      -2.4071912673003517      -1.1904503948033209     -0.62453267336861906      0.75292375192528294E-02  0.63974063612448617E-02 -0.49899659545501462E-02
   -1.5923924203091064      -1.1940069527099737      0.57374332532888639       1.2523796500119520      0.85536614674475175       1.0701226690778622      0.17076690788992988E-02  0.14943429501546035E-03  0.52488577217945087E-02
   -1.7585099760225680      -1.1698051062537211      0.60946402010184231     -0.25088670591654272      0.30735180969178488      0.13867339556142583      0.30110550710980011E-02 -0.20261481073218235E-02 -0.25404941595832398E-02
   -1.9625909620544866      -1.0936799088182856      0.66786278700821233      0.16860214893747727     -0.64117862458199304      0.28198396359185024     -0.23632923285374918E-02  0.79948759730246177E-02  0.46992280937282471E-02
   -2.1395166138543389      -1.1277317965228055      0.77562304761846224       1.2662316873139463       1.2940627030841105      -2.7346809045594220     -0.15283626176847420E-02  0.61294360962182992E-02 -0.14406835440383681E-03
   -2.1026579113551676     -0.96169746831778224      0.45606305395549751      -3.5355160880181598      0.55956291325283558       2.2650746041695369      0.28380928322970789E-02 -0.84000207967791507E-02  0.95507415194623357E-03
   -2.5247525049714588     -0.74926100144392560      0.47571423572174054       3.8063387217864868      -2.9946357606378200     -0.84081104914904292      0.66226460572176293E-02 -0.67370368028086824E-02 -0.62244944076340070E-02
   -2.4390925244664285     -0.97204100528743509      0.36122131546734848      0.53760462405195886      0.76638147730100203      0.43164092689229622      0.34017140860931327E-02  0.10144799730386067E-02  0.46478997479358908E-02
   -2.2572703576470587      -1.0708070922360990      0.31699157759775121     -0.96096900555950882      0.29962122596554397     -0.59867007673099382      0.17097761491327468E-01  0.80150030489418711E-02 -0.12674066603024448E-01
   -2.2411012078183736      -1.1190860801850453      0.16521271362067028      -1.9094761332063022      0.81399374167656346       2.5583385312552358     -0.12943980494629859E-01 -0.55939846960884054E-03 -0.49207511491103362E-02
   -2.5108141425601453      -1.0386718387755087      0.41791643975424253       5.3006787087476734       1.2175652341291472      -4.2566150561788900      0.50805302619592041E-02 -0.18989157882012275E-02  0.38974718443218759E-04
   -2.1145460109720373     -0.83842037860295426      0.12740945007110502      -1.7417439431195669      -1.8541067610387851       4.1986391509059207     -0.67386406925429299E-02 -0.90346019632009389E-02 -0.22619014866394616E-02
   -1.8513387598624655     -0.85269287954072093      0.37629340837428826      -1.1672726071273056      0.37643782989093377      -1.4567698117060826     -0.36007286330839161E-02 -0.70245544928170256E-02  0.22954241143923193E-02
   -1.7479315681729977     -0.80181077957121727      0.41039049820723233     -0.42800680490380105     -0.74430284446700368      0.17463047401593043     -0.11451373655367192E-01 -0.10796974746178134E-01 -0.21745093884067979E-03
   -1.7216471413104759     -0.88547661353406726      0.47620970987993272      -1.9831894422023322       1.2064099245474849      0.37072616463077607      0.22982177562884676E-02 -0.48658013632507657E-03  0.49712032863435951E-02
   -2.0095483354776817     -0.76890990446594487      0.59124194861782431      -1.3185622278876090      -2.2185359859848193     -0.21535243882756894     -0.18527141671462743E-02 -0.13847442374431806E-01  0.39797001983088443E-02
   -2.4228889862916092     -0.96197523010174224      0.65920604906255187       2.0505665199930170       1.3088918282174822      -1.7283451885922612     -0.15171056288365570E-01  0.62252546990078095E-02 -0.10202976990858037E-01
   -2.6058969710115378     -0.98935747761430337      0.45909454627742141       6.3050363746496343      0.29538155412328074E-01  0.34005970838815625     -0.36483124004473844E-02  0.14359148068382677E-01  0.73286668031502522E-02
   -2.0545959801798248      -1.0037723545703912      0.36691874379805534      -4.8294722319444903      0.55602556321220331      0.25416615703508250      0.99892107351906567E-02  0.34187639293992156E-03  0.18056932207756171E-02
   -1.9886215066126114     -0.92878559555675455      0.25712081018917926       1.3549840447518648     -0.70734999153329192      0.53299528387875150     -0.15160869334809313E-02  0.18750825212160871E-01  0.12212411904872211E-02
   -1.7065467565155688     -0.97577096030080457      0.24369132440920210      -4.7315460639061468       1.8710952890137218      0.99719013106670518     -0.68474358059322782E-03 -0.80572605442633671E-02  0.81953574744406121E-02
   -2.1004375912924718     -0.76830047853649452      0.36356069545745628       3.1521834536483189     -0.48581198486474092     -0.79933615500372057     -0.10958250280206361E-01 -0.47166344520697123E-02  0.42752043624354474E-02
   -2.0750862944284738     -0.57661601731385681      0.38376703951139152      0.21783599403075751     -0.79179849667476632      0.55337960299944666      0.11087015226722396E-01 -0.85944630463792304E-02 -0.48902268394947490E-02
   -2.0102303966214596     -0.52191302491225389      0.50329944876746280     -0.96342389471975542      -2.5301633733375821     -0.95643766592711912E-01 -0.24165076697126864E-02 -0.31548147261877268E-02 -0.67404563528210559E-02
   -2.1012893568128348     -0.85922214129663910      0.59028056717028354       1.3691627936910007       1.2341110667517017      0.60862617973199518     -0.31897912809331075E-03  0.56805320891727407E-02 -0.98238222987463431E-02
   -1.9751513109703003      -1.0216265395584874      0.78423239020092506     -0.91291849924532675     -0.26654676689552803       1.0405359044046367      0.23749079139934182E-04 -0.51333855901132264E-02 -0.65045635184409756E-02
   -1.9965089148427269      -1.2078072063831189       1.1136024290041600      -2.1356769929945778       2.5351652442155945     -0.29232673167159690     -0.39457826263462614E-02 -0.44736404557741416E-02 -0.61644644229146284E-02
   -2.3056288060957173      -1.0344156785866767       1.3753356340648160       3.2247537003444591      -1.3561925664279293      -2.3621434944550552     -0.40452841060023559E-04 -0.96385926928077570E-02  0.10418357211518403E-01
   -2.1396507334540815      -1.0480118505719813       1.2994868095621546     -0.86747266021628588      0.71339906337459069     -0.80126939112063689     -0.10845977830293840E-02 -0.12119769871393071E-01 -0.46807339477452636E-02
   -2.1264738270577479     -0.93984852256242579       1.0897743950968743       2.7936088565473747      0.28394787982561959      0.60897682632400578E-01 -0.58323870881467066E-02 -0.76928969047997953E-02  0.27986127901820090E-02
   -1.7364456436153688     -0.81487749982011115      0.93053519338072466      -3.4919101231943173      -1.9853726287290050       1.0088461710995666      0.24556241409223745E-03  0.16143051876075232E-02  0.13063332823739504E-02
   -1.8435465959590025     -0.99868022194628547      0.90235480030860682      0.69330718915187428       2.7129713442261609      0.25466912576627798     -0.52151245526266266E-03 -0.40763764984909079E-02  0.11091161941956362E-01
   -1.8315582697457549     -0.72619376530355906      0.91745796235480892       1.3979929917652514      -3.5078727897541224     -0.63552025950525348     -0.40661369305146078E-02 -0.26675042897337242E-02  0.50936026237801135E-02
   -1.6101853321622186      -1.0062573852680523      0.83553118489014822     -0.55098867910001048       2.3541431548287410       2.0708101364816507     -0.15661932331401118E-02 -0.95971011467290701E-02  0.46421268088180367E-02
   -1.4615038484376730     -0.92640832012408048       1.0823838038816205      -1.1024028456325641      0.91887058085417628      -1.8989515885497381      0.60679157949743434E-02 -0.83283373652167647E-02 -0.59333438223658774E-02
   -1.4923479220343898     -0.68819264267230029       1.0195967870060652      0.50660954036199001E-02 -0.58114738077389172      0.58214843981801145      0.30516577868919814E-02  0.40421939987053124E-02  0.57554283434617659E-02
   -1.5239941889381141     -0.54022903205215078       1.0569296869206075      0.70184478308253995      -1.4227663915598301     -0.23089116655805045      0.53860502782028252E-02 -0.80458040856867807E-02  0.84363922373209554E-02
   -1.4301950903042731     -0.64606379010008119       1.0531551624983237      0.35781266805372464      -1.2791084584619981      0.39398199110384069      0.27184396286124013E-02  0.40773707135439707E-02 -0.95509521661591990E-02
   -1.2918414463751919     -0.93951536863704699       1.1116615467030566     -0.10117846759567810       1.8645527115396947       1.4923706265454746      0.36141274679855062E-02  0.12315329884086679E-01 -0.85582788225291306E-02
   -1.1681796553151913     -0.94043243403303500       1.4071430131927309      0.37162964785587443      0.32524057339945178      -2.6381243873091305      0.79618829010832393E-02  0.14282150121809112E-01 -0.10685623728419635E-01
  -0.97289584140493635     -0.88629220031119560       1.2761600624306746      -1.9011113314489931      0.13521428373493530     -0.34858831328209605     -0.78542258824225719E-02 -0.11193452801390169E-01 -0.62059139346004599E-02
   -1.0998188046588295     -0.80923066381388054       1.0860855919763823      0.71576483548692793     -0.54702968937610019      0.74870066498129084     -0.23332913167140035E-03 -0.12865106123241876E-01 -0.83764857865638032E-02
   -1.1058654316448229     -0.82611108843172332       1.0179626817023668       3.2020810855703989     -0.97972915010139150       1.0455959319027353      0.61261784863966273E-02 -0.39964750398469029E-03 -0.10806879171850303E-01
  -0.68504403900966460     -0.96847785165259270       1.1073127212075189      -4.3312917818557395      0.44827998807202601      -1.4779562832788118      0.20822214857946220E-02 -0.39972041491517230E-02 -0.29656192854605745E-02
  -0.87952388087038502      -1.0728566801679469      0.97259930940944694      0.79809198175369789      0.82096286335879809      0.86859993754120290      0.61647106635538407E-02  0.84001121444443605E-03  0.10041756015094716E-01
  -0.94600518636301378      -1.0368692078082804      0.98418946748347436      -1.0341412017065663     -0.49362221159836961     -0.10388017956410023E-01 -0.35475206865602793E-02 -0.57736040989027071E-02  0.18070582249218869E-03
   -1.1828325188393349      -1.0870805487827426      0.99318367387291551      0.75827265553176026       1.3498342942704087      0.35139930492331795     -0.96227580197953966E-02 -0.16756610360528779E-02 -0.39732140896295842E-02
   -1.2926914432866019     -0.90628660977416842       1.0626110471350048      0.34385321802890395     -0.62995769664845358      -1.2793028162830817      0.11242830834408579E-01  0.38774296606849390E-02  0.91556701549515562E-02
   -1.3448324619823451     -0.83175825514167068      0.90862766709733045      0.90657778454138005      0.41908391214578444       2.5553956571521503     -0.27264311913999251E-03  0.88608606062025030E-02  0.11391275793060096E-03
   -1.2476134962884691     -0.69756532231083868       1.1763162334590045      0.67728619612093074E-01 -0.85359754207051797     -0.37196983504718406      0.41555840223623797E-02 -0.37022941740201265E-02 -0.21889882012842143E-02
   -1.1332888488575152     -0.69943836541658089       1.3969493283321395      -2.3637517700959587      -2.0727207685247744       1.5680602343708012     -0.72761375963459329E-03 -0.13816452033493021E-01 -0.95517896572132610E-02
   -1.3429352706302609     -0.95860473941681812       1.7547236710639247       1.8601621915203570      0.96950008130690979      -2.5643212356086704      0.33575060932760081E-02  0.95450988434390149E-02 -0.91521596490604651E-02
   -1.3126262947387863      -1.1521557484498937       1.8089796284927557      0.38737493065227946      -2.8551505939848272      -2.4461284166520936     -0.53451249035769699E-02 -0.29620076520198158E-02  0.40533288799728950E-02
   -1.2477591385846616      -1.6104249606446126       1.5626408797256026      -1.6931010582157351       4.1132354827152522       2.5451927228705680     -0.31751930822705443E-02  0.11213761996661242E-01 -0.12703014005437163E-01
   -1.4434911963444859      -1.5855516389125743       1.6338293304050211      0.10196837780532422      -2.2565971464688723      -2.4953198160878793     -0.39673942909075333E-02  0.51183146177122829E-02  0.11559568558197952E-01
   -1.5850047745057398      -1.8760476034644513       1.3473143283717188       1.0893187040380681       1.8280007724460410       1.3872323636940287     -0.17092774819607026E-02 -0.34797156031578513E-02  0.48135315820760916E-02
   -1.5742289824205811      -1.9271542154109043       1.2223195852006812      -2.5729693985403457      -1.9326457208366046       2.3683365259488931      0.31991691687551782E-02  0.45121224797917137E-03 -0.30417138774780916E-02
   -1.8941452832299497      -2.2094604443166737       1.4351397073362218       2.2607843791556608       3.2399194380226177     -0.87364070061206459E-01 -0.13194073552165175E-02  0.31943094625304091E-02  0.65516949920612078E-02
   -1.9346605264677064      -2.0451615456681993       1.6897302260094447      0.51122978990988455      -2.4594447979260883      -3.3050210762741159     -0.75508446179828326E-02 -0.17402417228087330E-02 -0.58943508675484146E-02
   -1.8947812271773954      -2.2663360074994112       1.4248920466306763     -0.21706333518246643       2.7095872423793796      0.94508688670679808      0.95368153228740926E-02  0.72354638565963469E-03 -0.64034440917488666E-02
   -1.8877059674161352      -2.0521643621044707       1.2943572583223766     -0.33050850855995367     -0.52240548403127895     -0.30108550046678001     -0.12445592217470880E-01  0.25253625299881399E-02  0.17450157636492936E-01
   -1.9369926293325506      -1.9239932173895213       1.1103957354121869       2.2120697383619228       1.2055553237530197      -1.0638246846739714      0.73632095210245385E-02  0.53301804344632053E-02  0.12651306962550901E-01
   -1.6837257083314525      -1.6664968845705099      0.82856768008927617      -3.2112174187950475      -3.9926151569939652      0.88647205164241427     -0.91832788482988370E-02 -0.38398677717006446E-02  0.50736722047871607E-02
   -1.8706886050170546      -1.9622550728404275      0.64647781124782422      0.79353317586773442      0.61511920356900862      0.83476720754191658     -0.14778890279136814E-02  0.32882116765307057E-02 -0.22304925304761358E-03
   -1.9532083325138330      -2.1997136033874938      0.57644998190831731      -1.2010412839879132       3.2405601734150724     -0.72438760627035348      0.77350448589708076E-02 -0.11578894292041397E-02 -0.30699566100312881E-02
   -2.1987064467508750      -1.9363056693553353      0.41081594032431373       2.7627572553793458      -2.1803561304244758       1.9728046702963715     -0.47580990136264489E-03 -0.17896980599068080E-02 -0.26570352840642464E-02
   -2.0173124626513133      -1.9977370567962021      0.55168735085691945     -0.77595793716272554       1.8334329312146533     -0.84936516751331892      0.69380538830161598E-02 -0.11473901209613224E-02 -0.40319421102417152E-02
   -1.9682745289683345      -1.7502794098562495      0.54828510500777650     -0.26800827589885645     -0.82427771814914863      0.73406360753817668     -0.23619021429186482E-02 -0.57244615964568979E-02 -0.13897896989099046E-02
   -1.9640912727156592      -1.6358143752478755      0.67445838356782051      -2.9307195512963475      -2.9652929951573226      -2.2454527349044833     -0.18585869906359909E-01 -0.65541907818642553E-02 -0.61899636684591419E-02
   -2.3216593299787931      -1.9208925887747967      0.48606814372642199       2.7933332244411604       3.0214741987891953       2.4964129638583321     -0.20323640500276241E-01  0.11241016119802882E-02  0.61227616851056155E-02
   -2.3413588647633778      -1.7989792829329905      0.65319748735707150     -0.47808977508866296      0.33174015373739363     -0.98594469199698509     -0.99917063461285593E-02 -0.10372026396168410E-01  0.74578580676825101E-02
   -2.4439408842952490      -1.6194879975433298      0.64953017013887315      -1.1892129980284860       1.2260389870228960     -0.59873037915692207      0.22320668074349292E-02  0.14519638540331892E-01 -0.11137057726052446E-01
   -2.6950774356138290      -1.3005939684935224      0.56212169595179939       2.9610593059893144     -0.58939874469682629       2.6262320474474738      0.22567527052539837E-01 -0.88253896888468297E-03 -0.10929040661504463E-01
   -2.5269926840719465      -1.0624126380818621      0.84790586466276463      -2.9230321575267437      -1.7284506837025404      -2.7016492383079047     -0.22413534996958973E-02  0.43960790467312272E-02  0.11494335999634009E-01
   -2.8079072529995157      -1.0714866112828290      0.73584516586745297       2.9486849828678392      0.27051748765191022E-01   3.1317385733610301      0.58023012008039387E-02 -0.46396772606600578E-02  0.12177940075096205E-01
   -2.6328864339026152      -1.0757325643334823       1.0895237070092063      -2.0597742464783355      -1.0221422075193858      -2.1979330303516389      0.19892422851301994E-02  0.11382254197942920E-01  0.12855392840240620E-01
   -2.7783488893580683      -1.2547992337296960       1.1301437010043751       1.4720420294741272       1.0779244382946538     -0.67441520356838092      0.53232908231213294E-02  0.40893291039614255E-02 -0.18292816945584267E-01
   -2.6674861461987525      -1.2500392447443343       1.0519398403996019      0.36745215410642790     -0.11214540580302028      -3.3301643898951681     -0.45220214548931104E-02 -0.51564421231040658E-02 -0.94573057355917811E-03
   -2.5443485951505456      -1.2607374912971505      0.58132779039775373     -0.83207046309456334      0.35637580147006478E-01   2.7362659177144808     -0.74553296608077524E-02  0.11438717360231276E-01  0.31015242998031489E-02
   -2.5174161976344966      -1.2695151076895426      0.40045227988771726     -0.31291553632717406     -0.25765305413558681      0.11843182432103976      0.23714152783127496E-02  0.10653752986438114E-02  0.18949289406143266E-02
   -2.5455978951184326      -1.3238433137594043      0.23949928289563496     -0.35923201972891206       2.4222941189197185      -2.6114419212586837     -0.18470903219096613E-02  0.14757890371865923E-01 -0.11984513730992075E-03
   -2.6084706121183543      -1.0675736943857754     -0.18742043304356676       2.3186860918850010      -2.2858802571377148       4.4387764153461502     -0.20157307775670041E-02  0.56736530037413413E-02  0.54557657632609835E-02
   -2.3235108721683200      -1.0946806609587902     -0.42405129835702431E-01  -3.2771376492807218      0.31600126977715699E-01  -1.2130547091755535      0.11001600906637155E-01 -0.56256306223561037E-02 -0.99327854252595632E-02
   -2.5715418577495721      -1.1181218203994421     -0.92288256487746356E-01   4.6367082904967161      0.57185259088728446      -3.0655020019296639      0.13894040906719862E-01  0.32036447738836848E-02 -0.49134900145909183E-02
   -2.2107952928530339      -1.0687687563907906     -0.47623108551685384      -3.5586527824830210       1.3431226055270797       2.2900885142056890     -0.20580544994457384E-02  0.90748619149192411E-02  0.58724541087162851E-03
   -2.2733444533413367     -0.79059705071979891     -0.64427764096886342       2.4418925108493288      -1.9081412234233943      0.35362583291170191     -0.77891339061464393E-03  0.25180030236630957E-01 -0.89661447517876969E-02
   -1.9555327407535423     -0.81125568783791890     -0.75612600583696643      -2.5298309495547584      0.49887076901524574      0.17667743997112959     -0.71874901828217208E-02 -0.10637769432087052E-01 -0.20408282870197914E-02
   -2.0425848450273016     -0.74583555573307425     -0.85301887896573969      -1.8017745770680231      0.12863672222125783       2.5256402649459053     -0.68867375603747227E-02  0.15965050181357965E-02  0.19412486048525524E-01
   -2.3602223093382131     -0.67718131854642116     -0.57777465157106023       2.0318468326555057      0.83185598257182847      -4.4974767597984533      0.19081188480987166E-02 -0.89632701956245953E-02  0.78564461132722974E-02
   -2.3968951955911040     -0.48793501721708638     -0.93642107955314802      0.31946452543498710     -0.85451877135573129       2.3639049819586870     -0.51464513305008452E-02  0.19549059313879180E-01  0.16899600627928502E-01
   -2.3855432382176338     -0.40204779122036449     -0.96373805720816808       1.7456582744673839     -0.36381456895013919       1.3602426443613147      0.62245033942325279E-02 -0.21457347493962775E-02 -0.39515529951068551E-02
   -2.1045413571653540     -0.38522394841496055     -0.77566813821660274      -1.0667585040570364       1.9126062100512544      -2.2928433929271064      0.24727585364741067E-02 -0.25874260024292273E-02 -0.11396177675132346E-01
   -1.9926121101865735     -0.80091390576295274E-01 -0.93915350848323498       1.8402507483289383       1.2002933818684238       1.2376074172479561     -0.42619729015966890E-02 -0.10652343591012303E-01  0.49051495288512381E-02
   -1.6793577079944795      0.31077507700948609     -0.92036177150523146      -3.9606516080421752      -4.5423766141173267     -0.88253530739087183     -0.81742533309510090E-02  0.10503229702734151E-01  0.40365913755833205E-02
   -1.8972513638481985      0.10202620250355700      -1.0353311287868956      0.38178777104600631       2.4551813622601730       1.4284478888887231     -0.11198227952931017E-02 -0.42704641818174793E-02  0.16392069258435171E-02
   -2.0619564643145334      0.28929625378961604     -0.91959946731463460       1.0171556230700487      -1.0846957527540206      0.35651473908227399E-01 -0.26870568535870554E-02 -0.39301185450281162E-02  0.10728327274130645E-01
   -2.0583936138019974      0.29814364114032577     -0.78732828816909928      0.46769991486797585      0.43491298897010433      -1.8552877907579126      0.11874047055951298E-01  0.36738192893818744E-02 -0.22081552380522895E-02
   -1.9748434328398605      0.38111716270359908     -0.97906983976905748      -1.7038970320663656      -2.3396663233829478       1.4691388255067581      0.79838394261251278E-02 -0.51810984496357126E-02 -0.92331899099120651E-02
   -2.1623046658991290      0.95154810695422795E-01 -0.92508612026057557     -0.11278096003147775       1.0628150659440232       1.4977108466568085     -0.16170502988837043E-02 -0.91079973030420980E-02  0.36498691613817691E-04
   -2.3629714002585138     -0.24519780875917496E-01 -0.64608650075118879      0.93355197875998774       2.4981591268173178      -1.6267092373848373     -0.64166516310510957E-02  0.13633980442372755E-01  0.44933102287879612E-02
   -2.4275679089477697      0.25397078238768828     -0.60995326791083448       2.1200501960922975      -2.3697918193024097      -1.7921810455253262     -0.38243528514407821E-02  0.45027993184378889E-02  0.18736447337383000E-02
   -2.1677125617451201      0.15386690370432621     -0.84666901836228003     -0.55490302352782528     -0.60768434881657918       4.0428165522274186     -0.41004792149199609E-02 -0.11962225656636516E-03  0.10421181969093585E-02
   -2.0043035907226954     -0.23854774065021751E-01 -0.50129631565281407     -0.29458775805437953       3.0033579730719402      -1.1340993546257812     -0.64829702195350336E-02  0.43868833638787304E-02  0.17791457315802228E-01
   -1.8713046554652399      0.23931910785477634     -0.29794279945456048      0.41245276157489430      -3.3250516238020582       1.8053012620506745     -0.36265306803051622E-03 -0.23998921614073465E-02  0.15283243235359789E-01
   -1.7075415400211720      0.36597975816571114E-01  0.10186904658883464     -0.64650979020510502       1.0923665345358047      -3.4101102609862965      0.66098290189799958E-02  0.80352626963792334E-02 -0.38331132023715075E-02
   -1.5933368839141036     -0.52733294639016860E-01  0.54293467962876631E-01  0.33124900163101489     -0.71288683188068347      0.44793693903081117      0.30940725778805245E-02 -0.41463548336178047E-02 -0.11583111414826125E-02
   -1.4310309835467159     -0.25545018783451789      0.84502788709100191E-01 -0.80261862904608461E-01   1.5879837433689199      0.42682906831581685      0.40881465412683227E-02  0.31037259055676225E-02 -0.31032135178318404E-02
   -1.2757216498047428     -0.19036394115340310      0.19033630445237493      -2.9603493133117840      0.41216918903278260      0.62508555256273235      0.14590324801986299E-02  0.25248913815187901E-02  0.12607311946367383E-02
   -1.5831884367731555     -0.73536786208589680E-01  0.37359589141510274       2.5571798845044271       1.3506828278633636     -0.76451856920829864      0.29732952254455380E-02  0.16327514225562001E-02 -0.37944503970095411E-02
   -1.5078216681413035      0.25595063271234469      0.44581834356196492      -1.8400824190904008       1.9683068963748227     -0.49832467917261986     -0.19606377403218467E-02 -0.12614622326730940E-02  0.54070366973696937E-02
   -1.6680190383796345      0.74257384627231127      0.44226383351178916       2.8619779621923582      -3.7042819564840723     -0.36506948054915828      0.57115984215365678E-02 -0.70755262710129330E-02 -0.21975130928444941E-02
   -1.4170791403909164      0.80912839027861128      0.37663889240435383       1.0612853098084205      0.47830617523308999E-01 -0.62885193327650146      0.13217994986951531E-02 -0.14046593047996048E-02 -0.16078746206724115E-02
   -1.0478199094947493      0.87351845601314482      0.22963280414350024      -1.1110026532725763      -1.4962928783873937       1.3490307768265366      0.13705317772652048E-02 -0.92749415852395600E-02 -0.47256527459400011E-02
  -0.81097593203538820      0.70364603905116718      0.28234242015854100     -0.76189643791015005       1.1423724266300028     -0.96209020231666975     -0.46096047112430538E-02  0.14377709431695473E-02 -0.10555749274824777E-01
  -0.68728918267376482      0.72037795807267779      0.16963459447585186      0.65564979890223885      0.98170279700247398      0.52677439117382829     -0.20469987579807558E-02  0.66311716612144078E-02 -0.30013545847477341E-02
  -0.46529916460014042      0.89674638079361524      0.15157752107191660      -3.8124858605617211     -0.24868437049071851     -0.12876289075807781      0.76223369205792868E-02  0.37882597191176703E-02  0.48412921065906500E-02
  -0.82733508082472917       1.0186481567175782      0.11637981115520583     -0.32080611017474714      0.80165913846697345     -0.99347170333302026      0.40297274142825357E-02 -0.29332739484266845E-03 -0.15651124539924038E-01
   -1.1946120362775339       1.2339993883413789     -0.46521113384918870E-01   5.2043675734127497      -2.6667543244674445      0.89517227497797058      0.37083003237379231E-02 -0.98989498126047515E-02 -0.38032747646402493E-02
  -0.83982287653600907       1.0822518453218712     -0.95847845785258623E-01  -3.2199993848439377       4.2659192472560461      -1.5180316208553897      0.10383320499714466E-01  0.61074833219736391E-02  0.87528804001173605E-02
  -0.94015412017951172       1.4900639997851730     -0.33020760347034939     -0.55696330385477510      0.71995910615083436       1.2765849838238164      0.15829798958367780E-02  0.75531339882231041E-02 -0.16613339865246268E-02
   -1.1024715390640005       1.9643653098907627     -0.39972453841515349      0.59212281600086503      -4.6206005281770706       1.4417220809129969      0.37924116200143132E-02  0.11968758169379035E-01  0.40449564016150630E-02
   -1.2323240734142096       1.8493716778333242     -0.25209536139938032      0.33447302373530363      0.49363290543829424      -1.5331531614401388      0.86446269791062846E-03 -0.12056385611487475E-02 -0.85752384030525208E-02
   -1.3082179660078235       1.8174494592724146     -0.37186766064884097     -0.79494604446982053     -0.29736559999939105       2.5227104455195581      0.47206951476963521E-02 -0.22419976202618708E-01  0.90015312338880271E-02
   -1.4956522908386927       1.7442982368956843     -0.87148039725832974E-01  0.54014123745224663       1.3417614691201938      -2.5531639974620095     -0.25522377536446594E-02 -0.84755145311556923E-02 -0.37477660188221240E-02
   -1.6121836414317945       1.8927918925266893     -0.20730690275767696     -0.38826673977735210      -1.1579200344475253       1.4132157693337424      0.46641874090518343E-02  0.54916486153226973E-02 -0.56397198668572124E-02
   -1.7950952083109915       1.8427460411800465     -0.85223507539016891E-01 -0.77114236844515904       2.2290217427179382      0.48204877969267295E-02  0.84713884299603137E-03 -0.20992299704436501E-02  0.53908886905174314E-02
   -2.0604268365770095       2.1222253207718298      0.18299567866974696E-01   2.0133865271041018     -0.86202173720648279      0.14355864263177998      0.35156175937176570E-02 -0.18284504207857211E-02  0.50429813853118607E-02
   -2.0307380723156450       2.3050541907236015      0.16475228718938079      -2.6821077124416588     -0.74910474018244899      -1.1745216517968418     -0.34518189553569556E-02 -0.11935450726180186E-01 -0.58812322632955105E-02
   -2.4027669584524838       2.3533855527397916      0.11823896378188059       3.9901858066530353     -0.65446721994434953     -0.42414754763377038      0.46957295721790082E-02  0.25421626955486332E-02 -0.21847475369471125E-02
   -2.1585586457704222       2.2992437428641233     -0.32636350884654927E-02 -0.91212674629410018       1.2055920757437271       1.1657537821704644     -0.46567377950790245E-03 -0.18217604212336092E-02  0.20545882491559066E-01
   -2.0591121104712773       2.4520999719318866      0.71360352961442608E-01  0.15852239718957584     -0.85021243786763467     -0.17293987580973871     -0.16177305226978689E-02  0.41946189145263268E-02 -0.77869163802526953E-03
   -1.9284622088356065       2.4568809391217821      0.11708770644082794      -1.6039855428674739     -0.73299248951206064       1.3487577297778595     -0.10038974909474252E-02 -0.69585410662260649E-02  0.54565796120709387E-02
   -2.0681244956070715       2.3441390814408201      0.37310397389546290      0.57188758879564272      -1.3372824710429143      -3.9999035367424987      0.11794658827304794E-01 -0.67854595420206998E-02  0.22608717409971502E-02
   -2.1096741727066468       2.0639801677914695      0.44635142252905088E-01   1.7913494438358777       2.9361833944054743       2.7524719350589741      0.12482686390344888E-02 -0.13553833791109859E-01  0.11523402517680734E-02
   -1.8668463215405307       2.2096156542225884      0.10279912750384917      -3.4004253128540931     -0.68125046714454707     -0.13094301719510390     -0.72833568110335367E-02 -0.90636167912432342E-02 -0.19010765876321944E-02
   -2.1728603513582239       2.2434369414462259      0.13889341222374679       2.1865310388835679     -0.70401059715695014     -0.70745969454038826     -0.86609607379943832E-02 -0.19085238359889178E-01 -0.55264755881637984E-02
   -2.1235902196890200       2.1549659228133300      0.52353507105596900E-01 -0.73608984357503060     -0.71916713035762725      -2.0635256423753026      0.28468582199447923E-03  0.13547434047409546E-02 -0.12807599271771206E-01
   -2.1894353677167033       1.9821453810029206     -0.31065206443053639      0.77681379445245380       2.1373468565884535       3.8773232944458305     -0.70377851954828152E-02  0.29184724253954464E-02  0.14198624033959162E-01
   -2.1373243810562088       2.1352054508266396     -0.90386160047459696E-01  0.42441953233813209E-01 -0.79462990451842774      -1.2243014028186106     -0.40056936495136419E-02  0.13493539047944481E-01 -0.50006097686595974E-02
   -2.0720037707181618       2.1591155239683641     -0.70732801486158167E-01   2.5832042979388263      0.92719946086882765       2.2775666104664558     -0.42906637293551597E-02 -0.71401639839612230E-02 -0.63237029570379633E-02
   -1.7062468700616231       2.2907141410661342      0.22592065318915716       2.0903796765184155      0.18332166294707841     -0.51055330277261424      0.49262617074070647E-02 -0.11144123934317740E-01 -0.77983951387339268E-03
   -1.1867411710437532       2.4188986496549747      0.41948759472605618      -4.8791216625505074     -0.40544645284711123     -0.78553832380200928     -0.12731001906548522E-01 -0.56140963464419436E-02 -0.10987465561774712E-01
   -1.1608683402341544       2.5611882675744604      0.60485829176158157      0.88460760406816552      -1.9643552143248069      -2.4728266597931801      0.84354593923510190E-02 -0.56871671929799028E-02 -0.20607002987439449E-02
  -0.99750156160323677       2.3833547320201638      0.38677905497502113     -0.24966169382840825      0.30143634828725824      0.44188885110440163     -0.30678123735583540E-02  0.49119656865266315E-02 -0.13539130758335238E-01
  -0.86490731946672628       2.2440172585062905      0.22807881191225954     -0.86054155871941795       1.1504804744456807       1.2955661751998746     -0.11718460409301024E-01  0.41100203855930495E-02  0.34748296984620786E-02
  -0.87830523148621187       2.3029136363116689      0.29246728444587777      -1.6379214703553506      -1.7860356570716656      -1.4934612363277988     -0.14135262951996852E-01  0.91917058463870660E-02 -0.23647300148316175E-02
   -1.1330273958661987       2.0852482668621901      0.12283510282314593       2.0951493916463622       2.4787214858778435       2.4152018074693431     -0.50960889195692527E-02 -0.58755495417792680E-02  0.16548036809418964E-03
   -1.0697450055668407       2.2528747881008209      0.33322156369040334      -1.4646418092063793      -2.4789917813927018      -1.0378752300769596      0.53006148624989979E-02 -0.41063299131920417E-02 -0.72318347348758194E-02
   -1.2448491182407766       2.0159277443961168      0.37169946128872361       1.8085027653837018      0.69064268612726687       1.5212386473291661     -0.78592219991724388E-02 -0.61669124028274069E-02 -0.78302709237455526E-02
   -1.1300493151210675       1.8940810647403137      0.64923768436764739      -1.1076262012036868      -5.4595432341369410      0.28061155662952031      0.23039271431861685E-02 -0.81175525902699164E-03 -0.12585453757164800E-01
   -1.1651426458501801       1.3187761103579458      0.83751283389356168       1.4772635367015823       7.3485797788347220      -2.2344701121011190      0.52738895867197044E-02 -0.19575671484828305E-02  0.14771606460921571E-02
  -0.98220630365899342       1.5050057668617298      0.80498575966400043     -0.96244081130581050      -1.4739342834975944      0.56383680343811117E-01  0.61083230395175825E-03  0.40910687776265497E-02 -0.46586131023036437E-02
  -0.95760797419473098       1.4397990718922093      0.77965687205179801     -0.62524428731086112     -0.85880061748424752     -0.39087279539812969     -0.56138905121214666E-02 -0.10468000785451181E-01 -0.82683751071555012E-03
   -1.0408293400266264       1.2335319580295638      0.68981696736063769      0.10460836058186110E-01   2.5807567297357807       2.3556634265872374      0.11288178729487175E-02  0.83537506374733450E-02 -0.33348954842123968E-02
   -1.1140496838461833       1.4416984181824279      0.96832139876234757     -0.47221631737963110     -0.45918675075167276      -2.9330484860848243     -0.12290716750156472E-01 -0.32668313137274030E-02  0.32921258849305524E-02
   -1.2703778347785244       1.5903787713436566      0.78660750839674298     -0.68470959261792552     -0.74429738831587144       1.7168074471503905     -0.39210244570035968E-02 -0.27450465601539520E-02  0.11272527988629211E-01
   -1.5380050605737272       1.6167687781041553      0.88630979716386860       1.5396727337660405      0.10745273843384438     -0.99059961407698338      0.18269883278920762E-01  0.46105540185459315E-02  0.66764625888541262E-02
   -1.5557336170764398       1.6657367668492471      0.81696819763567308      0.54655594428222976     -0.26815119825100031      0.71974642054420057     -0.35483023845339634E-02  0.97947813270171658E-03  0.13119538115775375E-01
   -1.4742472862443137       1.6658679963172680      0.87846301308474384      -1.3462934455401070      0.83694760902447973      0.77038744474665688     -0.52365341029023682E-02 -0.25327140660458269E-02 -0.98254570772327021E-02
[truncated: 4,365,211 more chars]
