# Supplementary material for: How enzymatic activity is involved in chromatin organization
Source: eLife. 2022 Dec 6;11:e79901. doi: 10.7554/eLife.79901 (PMC9810329; doi:10.7554/eLife.79901)
Supplement: Source code 1. — Instructions to use this can be found in the README text accompanying the source code. [file elife-79901-code1.zip › CPU_OpenMP_code/monomer_size.inp]

	0.42949984d0	0.42949984d0

	dA		dB

	diameters of the monomers
