# Supplementary material for: How enzymatic activity is involved in chromatin organization
Source: eLife. 2022 Dec 6;11:e79901. doi: 10.7554/eLife.79901 (PMC9810329; doi:10.7554/eLife.79901)
Supplement: Source code 1. — Instructions to use this can be found in the README text accompanying the source code. [file elife-79901-code1.zip › CPU_OpenMP_code/pair_corr_grid.inp]

	0.05d0		0.002d0		10

	pair_corr_grid 	delr_corr 	n_orig
