# Supplementary material for: How enzymatic activity is involved in chromatin organization
Source: eLife. 2022 Dec 6;11:e79901. doi: 10.7554/eLife.79901 (PMC9810329; doi:10.7554/eLife.79901)
Supplement: Source code 1. — Instructions to use this can be found in the README text accompanying the source code. [file elife-79901-code1.zip › CPU_OpenMP_code/potential.inp]

	22.d0	0.85899968d0	8.d0		7.95848887d0	7.95848887d0	7.95848887d0		-0		100		0.0001d0
                                                                                            
	ak_fene	r_fene		eps_vol_rep	alp_vol_rep_A   alp_vol_rep_B   alp_vol_rep_AB		eps_attr	alp_attr	delt
