# Supplementary material for: How enzymatic activity is involved in chromatin organization
Source: eLife. 2022 Dec 6;11:e79901. doi: 10.7554/eLife.79901 (PMC9810329; doi:10.7554/eLife.79901)
Supplement: Source code 1. — Instructions to use this can be found in the README text accompanying the source code. [file elife-79901-code1.zip › CPU_OpenMP_code/replica.inp]

	1
	replica number
	Remember to get initial_config from ideal chain case
