# Supplementary material for: How enzymatic activity is involved in chromatin organization
Source: eLife. 2022 Dec 6;11:e79901. doi: 10.7554/eLife.79901 (PMC9810329; doi:10.7554/eLife.79901)
Supplement: Source code 1. — Instructions to use this can be found in the README text accompanying the source code. [file elife-79901-code1.zip › CPU_OpenMP_code/write_freq.inp]

34100           500000          100000          100             0               20100000                20100000        5000            20100000

ifreq_eta	ifreq_snap	ifreq_time_ser	ifreq_avg	itime_check	itime_check_grid	ifreq_volstate	ifreq_snap1	istore_i
