# Supplementary material for: How enzymatic activity is involved in chromatin organization
Source: eLife. 2022 Dec 6;11:e79901. doi: 10.7554/eLife.79901 (PMC9810329; doi:10.7554/eLife.79901)
Supplement: Source code 1. — Instructions to use this can be found in the README text accompanying the source code. [file elife-79901-code1.zip › CPU_OpenMP_code/execute.sh]

 export OMP_NUM_THREADS=32
 module load intel/ps2020u4
 ifort cpu_code.f90 -o cpu_code.exe  -I"${MKLROOT}/include"  -Wl,--start-group ${MKLROOT}/lib/intel64/libmkl_intel_lp64.a ${MKLROOT}/lib/intel64/libmkl_intel_thread.a ${MKLROOT}/lib/intel64/libmkl_core.a -Wl,--end-group -liomp5 -lpthread -lm -ldl -O3 -qopenmp
# f95 -fopenmp cpu_code.f90 -o cpu_code.exe
 hostname
 date
 ./cpu_code.exe >>kk
 date
