# Supplementary material for: How enzymatic activity is involved in chromatin organization
Source: eLife. 2022 Dec 6;11:e79901. doi: 10.7554/eLife.79901 (PMC9810329; doi:10.7554/eLife.79901)
Supplement: Source code 2. — Instructions to use this can be found in the README text accompanying the source code. [file elife-79901-code2.zip]

Archive with 16 entries (15 files):
- CUDA_code/
- CUDA_code/blk_size.inp
- CUDA_code/ABratio.inp
- CUDA_code/monomer_size.inp
- CUDA_code/pair_corr_grid.inp
- CUDA_code/replica.inp
- CUDA_code/README.txt
- CUDA_code/diff_activity.cuf
- CUDA_code/execute.sh
- CUDA_code/init_config.inp
- CUDA_code/module_cal.f90
- CUDA_code/parameter.inp
- CUDA_code/potential.inp
- CUDA_code/prepare.sh
- CUDA_code/rate_neq.inp
- CUDA_code/write_freq.inp
