# Supplementary material for: How enzymatic activity is involved in chromatin organization
Source: eLife. 2022 Dec 6;11:e79901. doi: 10.7554/eLife.79901 (PMC9810329; doi:10.7554/eLife.79901)
Supplement: Source code 2. — Instructions to use this can be found in the README text accompanying the source code. [file elife-79901-code2.zip › CUDA_code/diff_activity.cuf]

!
!   Neq code ! modified for diff_activity
!
!---------------------------------------------------------------------------------------------------------------------------------!

 module device_mod

 real*8, constant ::  &
 r_FPT_sq =   0.1844701125600256      , &
 !
 ak_fene =    22.00000000000000      , &
 r_fene_sq =   0.7378804502401025      , &
 eps_fene =   -8.116684952641128      , &
 !
 eps_vol_rep =    8.000000000000000      , trunc_volsq = 1.d0, &
 alp_vol_rep =    7.958488870000000      , &
 fac_vol_rep =    127.3358219200000      , &
 !
 eps_vol_attr =   -8.000000000000000      , &
 alp_vol_attr =    7.958488870000000      , &
 fac_vol_attr =   -127.3358219200000      , &
 !
 rad_coro =    0.1395874480000000      , &
 rad_coro_sq =   1.9484655639152706E-002 , &
 akappa =    4.656579150297238      , &
 akappa_sq =    21.68372938298295      , &
 fac_wall1 =    81.05104478294324      , &
 fac_wall_ene =    11.31370849898476      , &
 xi =   0.5420054200542005      , &
 xi_2 =    1.084010840108401      , &
 xi_mod =   4.2005420054200493E-002 , &
 trunc_wall = 1.d0, &
 zeta =   0.8072388882345722      , &
 zeta_fac =    2.255041962715832      , &
 fac_wall2 =   8.4010840108400986E-002 , &
 !
 eps_attr =    0.000000000000000      , &
 alp_attr =    100.0000000000000      , &
 fac_attr =   -0.000000000000000      , &
 peak_attr =   0.4062169442485138      , &
 !
 fac_lang1 =   0.2470391965561545      , &
 !
 alambda_rep_attr =   1.0000000000000000E-004 , &
 alambda_attr_neut =   1.6700000000000000E-003 , &
 alambda_neut_rep =   5.0000000000000003E-002 , &
 !
 delt =   1.0000000000000000E-004 , &
 del_t_sqrt =   1.0000000000000000E-002

 integer*4, constant :: igrid_ene_d = 1!, iRee_grid_d = 1
 real*8, constant :: Ree_grid_d = 0.2d0 !, grid_modal_d = 0.1d0
! integer*4, constant :: modal_cell_shift_d = 10 ! = 1/grid_modal_d
! integer*4, constant :: nnmono = 1024 !, ntotmono = 512, nnchrom = 1, interac_range = 1, igrid_ene = 1, iRee_grid = 10

 contains

!----------------------------------------------------------------------------------------------------------------------------------

 attributes(global) subroutine search_neighbor(x,y,z, nbox_d, ixpp,ixpp2,ixpp2_sq, near_neigh_d)

   implicit real*8(a-h,p-z)
   implicit integer*4(i-o)
   integer*4 :: nbox_d(:,:) 
   real*8 :: x(:), y(:), z(:)
   integer*4, device :: near_neigh_d(:,:)

   N = size(x)
   i_part = (blockIdx%x-1)*blockDim%x + threadIdx%x 

   if(i_part<=N) then

     ixref = ceiling(x(i_part)) + ixpp ; iyref = ceiling(y(i_part)) + ixpp ; izref = ceiling(z(i_part)) + ixpp 
     do ix = ixref-1, ixref+1                                                                                  !
       icellx = (ix-1)*ixpp2_sq                                                                                !
       do iy = iyref-1, iyref+1                                                                                !
         icelly = (iy-1)*ixpp2                                                                                 !
         do iz = izref-1, izref+1                                                                              !
           icell = icellx + icelly + iz                                                                        !
           do n_part = 1, nbox_d(icell,1)                                                                      !
             j_part = nbox_d(icell,n_part+1)                                                                   !
             if(j_part /= i_part) then                                                                         !
               delx = x(i_part) - x(j_part)                                                                    !
               dely = y(i_part) - y(j_part)                                                                    !
               delz = z(i_part) - z(j_part)                                                                    !
               r_sq = delx*delx + dely*dely + delz*delz                                                        !
                                                                                                               ! 
               if(r_sq<trunc_volsq) then                                                                       !
!               if(r_sq<peak_attr_sq) then                                                                     !    neighbours within 0.42 separation
                 near_neigh_d(i_part, 1 ) = near_neigh_d(i_part, 1 ) + 1                                       ! Total # of neighbours stored in 1st cell
!                 if(j_part> i_part   ) near_neigh_d(i_part, 2 ) = near_neigh_d(i_part, 2 ) + 1                ! # of neighbours generating NEW bonds is stored in 2nd cell
                 if(j_part > i_part+1 ) near_neigh_d(i_part, 2 ) = near_neigh_d(i_part, 2 ) + 1                ! # of non-next-neighbours generating NEW bonds is stored in 2nd cell
                 n_jnk = near_neigh_d(i_part, 1 ) + 2                                                          ! 
                 near_neigh_d(i_part, n_jnk) = j_part                                                          !
               endif                                                                                           !
             endif                                                                                             !
           enddo                                                                                               !
         enddo                                                                                                 !
       enddo                                                                                                   !
     enddo                                                                                                     !
   endif     

 end subroutine search_neighbor

!----------------------------------------------------------------------------------------------------------------------------------

 attributes(global) subroutine cal_required_unirnd(near_neigh_d, nrequired_unirnd, nused_unirnd)

   implicit real*8(a-h,p-z)
   implicit integer*4(i-o)
   integer*4, device :: near_neigh_d(:,:)
   integer*4, device :: nrequired_unirnd, nused_unirnd 

   nrequired_unirnd = sum(near_neigh_d(:,2))
   nused_unirnd = nused_unirnd + nrequired_unirnd 

 end subroutine cal_required_unirnd

!----------------------------------------------------------------------------------------------------------------------------------

 attributes(global) subroutine transfer_unirnd(nused_unirnd, nrequired_unirnd, near_neigh_d, rnd_topo, rnd_topo_part)

   implicit real*8(a-h,p-z)
   implicit integer*4(i-o)
   integer*4, device :: near_neigh_d(:,:)
   integer*4, device :: nrequired_unirnd, nused_unirnd 
   real*8, device :: rnd_topo(:), rnd_topo_part(:,:)

   N = size(near_neigh_d,1) 
   i_part = (blockIdx%x-1)*blockDim%x + threadIdx%x 

   if(i_part<=N) then
     iend = nused_unirnd - nrequired_unirnd + sum(near_neigh_d(1:i_part,2))
     istart = iend - near_neigh_d(i_part,2) !+ 1                                     ! + 1 not needed as + ii is there in the 2nd next line
     do ii = 1, near_neigh_d(i_part,2)
       rnd_topo_part(i_part, ii) = rnd_topo(istart + ii)
     enddo
   endif

 end subroutine transfer_unirnd

!----------------------------------------------------------------------------------------------------------------------------------

 attributes(global) subroutine vol_state_switch(ivol_state_d, ivol_time_d, rnd_topo_part, near_neigh_d, itypeAB_d)

   implicit real*8(a-h,p-z)
   implicit integer*4(i-o)
   integer*4, device :: ivol_state_d(:), ivol_time_d(:), near_neigh_d(:,:), itypeAB_d(:)
   real*8, device :: rnd_topo_part(:,:)

   N = size(near_neigh_d,1)
   i_part = (blockIdx%x-1)*blockDim%x + threadIdx%x 

   if(i_part<=N .and. itypeAB_d(i_part)<1) then                                              ! modified for diff_activity
     ncount = 0
     nn = near_neigh_d(i_part, 1 )
     do jj = 1, nn
       j_part = near_neigh_d(i_part, 2+jj )
!       if(j_part> i_part   ) then
       if(j_part > i_part+1 .and. itypeAB_d(j_part)<1) then                                  ! Avoiding next-neighbour-on-chain   ! modified for diff_activity
         ncount = ncount + 1
         ij = (i_part-1)*(N-0.5d0*i_part) + j_part - i_part                                            

         ivol_time_d(ij) = ivol_time_d(ij) + 1 

         if(ivol_state_d(ij) > 0) then                                                       ! state 1 => repulsive vol excl ;  state 0 => no vol excl;  state -1 => attractive vol excl
           if(rnd_topo_part(i_part,ncount) < 1-exp(-alambda_rep_attr*ivol_time_d(ij))) then  ! 1 -> -1           loop dynamics
             ivol_state_d(ij) = -1
             ivol_time_d(ij) = 0
           endif
         else if(ivol_state_d(ij) < 0) then
           if(rnd_topo_part(i_part,ncount) < 1-exp(-alambda_attr_neut*ivol_time_d(ij))) then !      -1 -> 0      loop dynamics
             ivol_state_d(ij) = 0
             ivol_time_d(ij) = 0
           endif
         else 
           if(rnd_topo_part(i_part,ncount) < 1-exp(-alambda_neut_rep*ivol_time_d(ij))) then  !            0 -> 1 loop dynamics
             ivol_state_d(ij) = 1
             ivol_time_d(ij) = 0
           endif
         endif
       endif
     enddo
   endif

 end subroutine vol_state_switch

!----------------------------------------------------------------------------------------------------------------------------------

 attributes(global) subroutine vol_state_overwrite(ivol_state_d, ivol_time_d, near_neigh_d) ! if (ij) -> state -1, set (ijm,ijp,jim,jip) -> state 0 if they are in +1 state

   implicit real*8(a-h,p-z)
   implicit integer*4(i-o)
   integer*4, device :: ivol_state_d(:), ivol_time_d(:), near_neigh_d(:,:)

   N = size(near_neigh_d,1)
   i_part = (blockIdx%x-1)*blockDim%x + threadIdx%x 

   if(i_part<=N) then
     nn = near_neigh_d(i_part, 1 )
     do jj = 1, nn
       j_part = near_neigh_d(i_part, 2+jj )
!       if(j_part> i_part   ) then
       if(j_part > i_part+1 ) then                                                           ! Avoiding next-neighbour-on-chain
         ij = (i_part-1)*(N-0.5d0*i_part) + j_part - i_part

         if(ivol_state_d(ij) < 0) then 

           jm = j_part - 1                                   ! Since j_part > i_part+1, min(jm) = 2
           if(jm > i_part + 1) then
             ijm = (i_part-1)*(N-0.5d0*i_part) + jm - i_part 
             if(ivol_state_d(ijm) == 1) then
               ivol_state_d(ijm) = 0
               ivol_time_d(ijm) = 0     
             endif                    
           endif                    

           if(j_part < N) then
             jp = j_part + 1                                 ! already (jp > i_part+2) & max(jp) = N 
             ijp = (i_part-1)*(N-0.5d0*i_part) + jp - i_part
             if(ivol_state_d(ijp) == 1) then
               ivol_state_d(ijp) = 0
               ivol_time_d(ijp) = 0     
             endif                    
           endif

           if(i_part > 1) then
             im = i_part - 1
             jim = (im-1)*(N-0.5d0*im) + j_part - im         ! already (j_part > im+2) & min(im) = 1
             if(ivol_state_d(jim) == 1) then
               ivol_state_d(jim) = 0
               ivol_time_d(jim) = 0
             endif
           endif       

           if(i_part < N) then
             ip = i_part + 1
             if(j_part > ip+1) then
               jip = (ip-1)*(N-0.5d0*ip) + j_part - ip 
               if(ivol_state_d(jip) == 1) then
                 ivol_state_d(jip) = 0
                 ivol_time_d(jip) = 0
               endif
             endif
           endif       

         endif
       endif
     enddo
   endif

 end subroutine vol_state_overwrite

!----------------------------------------------------------------------------------------------------------------------------------

 attributes(global) subroutine LD_nbox(x,y,z, itypeAB_d, r_nucl_d, nbox_d, eta1, x1,y1,z1, ene, Ree_d             &
     , nbx_updt_tag,nbx_updt_frm,nbx_updt_to, ixpp,ixpp2,ixpp2_sq, det_fx,det_fy,det_fz, itag_wall, ivol_state_d)

   implicit real*8(a-h,p-z)
   implicit integer*4(i-o)
   real*8 :: x(:), y(:), z(:), x1(:), y1(:), z1(:), det_fx(:), det_fy(:), det_fz(:)
   integer*4 :: i_neigh(2)
   integer*4 :: nbox_d(:,:) 
   integer*4, device :: nbx_updt_tag(:), nbx_updt_frm(:), nbx_updt_to(:), itypeAB_d(:), ivol_state_d(:)
   real*8, device :: eta1(:)
   real*8, device :: ene
   integer*4, device :: itag_wall

   N = size(x)
   i_part = (blockIdx%x-1)*blockDim%x + threadIdx%x 

   if(i_part<=N) then

     ixref = ceiling(x(i_part)) + ixpp ; iyref = ceiling(y(i_part)) + ixpp ; izref = ceiling(z(i_part)) + ixpp 
     
     fvolx = 0.d0; fvoly = 0.d0; fvolz = 0.d0                                                                  !
     do ix = ixref-1, ixref+1                                                                                  !
       icellx = (ix-1)*ixpp2_sq                                                                                !
       do iy = iyref-1, iyref+1                                                                                !
         icelly = (iy-1)*ixpp2                                                                                 !
         do iz = izref-1, izref+1                                                                              !
           icell = icellx + icelly + iz                                                                        !
           do n_part = 1, nbox_d(icell,1)                                                                      !
             j_part = nbox_d(icell,n_part+1)                                                                   !
             if(j_part /= i_part) then                                                                         !
               delx = x(i_part) - x(j_part)                                                                    !
               dely = y(i_part) - y(j_part)                                                                    !
               delz = z(i_part) - z(j_part)                                                                    !
               r_sq = delx*delx + dely*dely + delz*delz                                                        !
                                                                                                               ! volume exclusion interaction calculation 
               if(r_sq<trunc_volsq) then                                                                       !
                 if(i_part<j_part) then                                                                        !
                   ij = (i_part-1)*(N-0.5d0*i_part) + j_part - i_part                                          !
                 else                                                                                          !
                   ij = (j_part-1)*(N-0.5d0*j_part) + i_part - j_part                                          !
                 endif                                                                                         !
                                                                                                               !
                 if(ivol_state_d(ij) > 0 ) then                                                                !
                       ff = force_vol_rep(r_sq)                                                                !
                       ee = energy_vol_rep(r_sq) * 0.5d0                                                       ! ene_vol is multiplied by 0.5 in the here 
                                                                                                               !
                       fvolx = fvolx + delx*ff                                                                 !
                       fvoly = fvoly + dely*ff                                                                 ! No calculation needed for neutral vol_excl (eps=0)
                       fvolz = fvolz + delz*ff                                                                 !
                       istat = atomicadd(ene, ee)                                                              !
                 else if(ivol_state_d(ij) < 0 ) then                                                           !
                       ff = force_vol_attr(r_sq)                                                               !
                       ee = energy_vol_attr(r_sq) * 0.5d0                                                      ! ene_vol is multiplied by 0.5 in the here 
                                                                                                               !
                       fvolx = fvolx + delx*ff                                                                 !
                       fvoly = fvoly + dely*ff                                                                 !
                       fvolz = fvolz + delz*ff                                                                 !
                       istat = atomicadd(ene, ee)                                                              !
                 endif                                                                                         !
                                                                                                               !
                 if(itypeAB_d(i_part)>0 .and. itypeAB_d(j_part)>0) then                                        !
                   rr = sqrt(r_sq)                                                                             !
                   ff = force_attr(rr)                                                                         !
                   fvolx = fvolx + delx*ff                                                                     !
                   fvoly = fvoly + dely*ff                                                                     !
                   fvolz = fvolz + delz*ff                                                                     !
                                                                                                               ! B-B attraction (1-1)
                   ee = energy_attr(rr) * 0.5d0                                                                ! 
                   istat = atomicadd(ene, ee)                                                                  !
                 endif                                                                                         !
               endif                                                                                           !
             endif                                                                                             !
           enddo                                                                                               !
         enddo                                                                                                 !
       enddo                                                                                                   !
     enddo                                                                                                     !

     if(i_part==1) then
       delx = x(i_part) - x(N)
       dely = y(i_part) - y(N)
       delz = z(i_part) - z(N)
       Ree_d = delx*delx + dely*dely + delz*delz
     endif

     ffenex = 0.d0; ffeney = 0.d0; ffenez = 0.d0                                                    !
     i_neigh(1) = i_part - 1                                                                        !
     i_neigh(2) = i_part + 1                                                                        !
     if(mod(i_part,N)==1) i_neigh(1) = i_part                                                       !
     if(mod(i_part,N)==0) i_neigh(2) = i_part                                                       !
     do ii = 1, 2                                                                                   !
       delx = x(i_part) - x(i_neigh(ii))                                                            ! FENE force for neighbouring monomers
       dely = y(i_part) - y(i_neigh(ii))                                                            !
       delz = z(i_part) - z(i_neigh(ii))                                                            !
                                                                                                    !
       r_sq = delx*delx + dely*dely + delz*delz                                                     !
       ff = force_fene(r_sq)                                                                        !
       ffenex = ffenex + delx*ff                                                                    !
       ffeney = ffeney + dely*ff                                                                    !
       ffenez = ffenez + delz*ff                                                                    !
     enddo                                                                                          !
                                                                                                    !
     ee = energy_fene(r_sq)                                                                         !
     if(mod(i_part,N)/=0) istat = atomicadd(ene, ee)                                                !

     R_coord = sqrt( x(i_part)*x(i_part) + y(i_part)*y(i_part) + z(i_part)*z(i_part) )              !    
     r_sep_memb = r_nucl_d - R_coord                                                                !
     fmembx = 0.d0; fmemby = 0.d0; fmembz = 0.d0; force = 0.d0                                      !
     if(r_sep_memb<trunc_wall) then                                                                 !
       ff = - force_wall(r_sep_memb) / R_coord                                                      !
       fmembx = ff*x(i_part)                                                                        ! Confinement attribution
       fmemby = ff*y(i_part)                                                                        !
       fmembz = ff*z(i_part)                                                                        !
                                                                                                    !
       ee = energy_wall(r_sep_memb)                                                                 !
       istat = atomicadd(ene, ee)                                                                   !
     endif                                                                                          !

     i_dummy = (i_part - 1)*3 + 1                                                                   !
     det_fx(i_part) = fac_lang1*(fvolx+ffenex+fmembx)                                               !
     x1(i_part) = x(i_part) + delt*det_fx(i_part) + del_t_sqrt*eta1(i_dummy)                        !
                                                                                                    !
     i_dummy = i_dummy + 1                                                                          !
     det_fy(i_part) = fac_lang1*(fvoly+ffeney+fmemby)                                               !
     y1(i_part) = y(i_part) + delt*det_fy(i_part) + del_t_sqrt*eta1(i_dummy)                        ! Overdamped Langevin dynamics
                                                                                                    !
     i_dummy = i_dummy + 1                                                                          !
     det_fz(i_part) = fac_lang1*(fvolz+ffenez+fmembz)                                               !
     z1(i_part) = z(i_part) + delt*det_fz(i_part) + del_t_sqrt*eta1(i_dummy)                        !

     R1 = sqrt( x1(i_part)*x1(i_part) + y1(i_part)*y1(i_part) + z1(i_part)*z1(i_part) ) 
     if(R1>=r_nucl_d) istat = atomicexch(itag_wall, 1)

     ix = ceiling(x(i_part)); ix1 = ceiling(x1(i_part))            
     iy = ceiling(y(i_part)); iy1 = ceiling(y1(i_part))            
     iz = ceiling(z(i_part)); iz1 = ceiling(z1(i_part))            
     ix  = ix  + ixpp          ; iy  = iy  + ixpp          ; iz  = iz  + ixpp
     ix1 = ix1 + ixpp          ; iy1 = iy1 + ixpp          ; iz1 = iz1 + ixpp
     icell  = (ix -1)*ixpp2_sq + (iy -1)*ixpp2 + iz
     icell1 = (ix1-1)*ixpp2_sq + (iy1-1)*ixpp2 + iz1

     if(icell/=icell1) then
       nbx_updt_tag(i_part) = 1; nbx_updt_frm(i_part) = icell; nbx_updt_to(i_part) = icell1
     endif

   endif

  172 format(' ',6G25.17)

 end subroutine LD_nbox

!----------------------------------------------------------------------------------------------------------------------------------

 attributes(global) subroutine LD_full(x,y,z, itypeAB_d, r_nucl_d, eta1, x1,y1,z1, ene, Rij_bp, Rij_1D_d, R_coord       &
     , nbx_updt_tag,nbx_updt_frm,nbx_updt_to, ixpp,ixpp2,ixpp2_sq, det_fx,det_fy,det_fz, itag_wall, ivol_state_d)

   implicit real*8(a-h,p-z)
   implicit integer*4(i-o)
   real*8 :: x(:), y(:), z(:), x1(:), y1(:), z1(:), Rij_bp(:), Rij_1D_d(:), det_fx(:), det_fy(:), det_fz(:), R_coord(:)
   integer*4 :: i_neigh(2)
   integer*4, device :: nbx_updt_tag(:), nbx_updt_frm(:), nbx_updt_to(:), itypeAB_d(:), ivol_state_d(:)
   real*8, device :: eta1(:)
   real*8, device :: ene
   integer*4, device :: itag_wall

   N = size(x)
   i_part = (blockIdx%x-1)*blockDim%x + threadIdx%x 

   if(i_part<=N) then

     fvolx = 0.d0; fvoly = 0.d0; fvolz = 0.d0                                                       !
     do j_part = 1, N                                                                               !---------------  without grid (nbox)
       if(j_part /= i_part) then                                                                    !
         delx = x(i_part) - x(j_part)                                                               !
         dely = y(i_part) - y(j_part)                                                               !
         delz = z(i_part) - z(j_part)                                                               !
         r_sq = delx*delx + dely*dely + delz*delz                                                   !
                                                                                                    !
         if(r_sq<trunc_volsq) then                                                                  !
           if(i_part<j_part) then                                                                   !
             ij = (i_part-1)*(N-0.5d0*i_part) + j_part - i_part                                     !
           else                                                                                     !
             ij = (j_part-1)*(N-0.5d0*j_part) + i_part - j_part                                     !
           endif                                                                                    !
                                                                                                    !
           if(ivol_state_d(ij) > 0 ) then                                                           !
                 ff = force_vol_rep(r_sq)                                                           !
                 ee = energy_vol_rep(r_sq) * 0.5d0                                                  ! ene_vol is multiplied by 0.5 in the here 
                                                                                                    !
                 fvolx = fvolx + delx*ff                                                            !
                 fvoly = fvoly + dely*ff                                                            !
                 fvolz = fvolz + delz*ff                                                            ! volume exclusion interaction calculation 
                 istat = atomicadd(ene, ee)                                                         ! No calculation needed for neutral vol_excl (eps=0)
           else if(ivol_state_d(ij) < 0 ) then                                                      !
                 ff = force_vol_attr(r_sq)                                                          !
                 ee = energy_vol_attr(r_sq) * 0.5d0                                                 ! ene_vol is multiplied by 0.5 in the here 
                                                                                                    !
                 fvolx = fvolx + delx*ff                                                            !
                 fvoly = fvoly + dely*ff                                                            !
                 fvolz = fvolz + delz*ff                                                            !
                 istat = atomicadd(ene, ee)                                                         !
           endif                                                                                    !
                                                                                                    !
           if(itypeAB_d(i_part)>0 .and. itypeAB_d(j_part)>0) then                                   !
             rr = sqrt(r_sq)                                                                        !
             ff = force_attr(rr)                                                                    !
             fvolx = fvolx + delx*ff                                                                !
             fvoly = fvoly + dely*ff                                                                !
             fvolz = fvolz + delz*ff                                                                !
                                                                                                    ! B-B attraction (1-1)
             ee = energy_attr(rr) * 0.5d0                                                           ! 
             istat = atomicadd(ene, ee)                                                             !
           endif                                                                                    !
         endif                                                                                      !
!        call syncthreads()                                                                         !
                                                                                                    !
         if(j_part>i_part) then                                                                     !
           istat = atomicadd(Rij_bp(j_part-i_part), r_sq)                                           !
           ij = (i_part-1)*(N-0.5d0*i_part) + j_part - i_part                                         !
           Rij_1D_d(ij) = r_sq                                                                      !
         endif                                                                                      !
       endif                                                                                        !
     enddo                                                                                          !

     ffenex = 0.d0; ffeney = 0.d0; ffenez = 0.d0                                                    !
     i_neigh(1) = i_part - 1                                                                        !
     i_neigh(2) = i_part + 1                                                                        !
     if(mod(i_part,N)==1) i_neigh(1) = i_part                                                       !
     if(mod(i_part,N)==0) i_neigh(2) = i_part                                                       !
     do ii = 1, 2                                                                                   !
       delx = x(i_part) - x(i_neigh(ii))                                                            ! FENE force for neighbouring monomers
       dely = y(i_part) - y(i_neigh(ii))                                                            !
       delz = z(i_part) - z(i_neigh(ii))                                                            !
                                                                                                    !
       r_sq = delx*delx + dely*dely + delz*delz                                                     !
       ff = force_fene(r_sq)                                                                        !
       ffenex = ffenex + delx*ff                                                                    !
       ffeney = ffeney + dely*ff                                                                    !
       ffenez = ffenez + delz*ff                                                                    !
     enddo                                                                                          !
                                                                                                    !
     ee = energy_fene(r_sq)                                                                         !
     if(mod(i_part,N)/=0) istat = atomicadd(ene, ee)                                                !

     R_coord(i_part) = sqrt( x(i_part)*x(i_part) + y(i_part)*y(i_part) + z(i_part)*z(i_part) )      !    
     r_sep_memb = r_nucl_d - R_coord(i_part)                                                        !
     fmembx = 0.d0; fmemby = 0.d0; fmembz = 0.d0; force = 0.d0                                      !
     if(r_sep_memb<trunc_wall) then                                                                 !
       ff = - force_wall(r_sep_memb) / R_coord(i_part)                                              !
       fmembx = ff*x(i_part)                                                                        ! Confinement attribution
       fmemby = ff*y(i_part)                                                                        !
       fmembz = ff*z(i_part)                                                                        !
                                                                                                    !
       ee = energy_wall(r_sep_memb)                                                                 !
       istat = atomicadd(ene, ee)                                                                   !
     endif                                                                                          !

     i_dummy = (i_part - 1)*3 + 1                                                                   !
     det_fx(i_part) = fac_lang1*(fvolx+ffenex+fmembx)                                               !
     x1(i_part) = x(i_part) + delt*det_fx(i_part) + del_t_sqrt*eta1(i_dummy)                        !
                                                                                                    !
     i_dummy = i_dummy + 1                                                                          !
     det_fy(i_part) = fac_lang1*(fvoly+ffeney+fmemby)                                               !
     y1(i_part) = y(i_part) + delt*det_fy(i_part) + del_t_sqrt*eta1(i_dummy)                        ! Overdamped Langevin dynamics
                                                                                                    !
     i_dummy = i_dummy + 1                                                                          !
     det_fz(i_part) = fac_lang1*(fvolz+ffenez+fmembz)                                               !
     z1(i_part) = z(i_part) + delt*det_fz(i_part) + del_t_sqrt*eta1(i_dummy)                        !

     R1 = sqrt( x1(i_part)*x1(i_part) + y1(i_part)*y1(i_part) + z1(i_part)*z1(i_part) ) 
     if(R1>=r_nucl_d) istat = atomicexch(itag_wall, 1)

     ix = ceiling(x(i_part)); ix1 = ceiling(x1(i_part))            
     iy = ceiling(y(i_part)); iy1 = ceiling(y1(i_part))            
     iz = ceiling(z(i_part)); iz1 = ceiling(z1(i_part))            
     ix  = ix  + ixpp          ; iy  = iy  + ixpp          ; iz  = iz  + ixpp
     ix1 = ix1 + ixpp          ; iy1 = iy1 + ixpp          ; iz1 = iz1 + ixpp
     icell  = (ix -1)*ixpp2_sq + (iy -1)*ixpp2 + iz
     icell1 = (ix1-1)*ixpp2_sq + (iy1-1)*ixpp2 + iz1

     if(icell/=icell1) then
       nbx_updt_tag(i_part) = 1; nbx_updt_frm(i_part) = icell; nbx_updt_to(i_part) = icell1
     endif

   endif

  172 format(' ',6G25.17)

 end subroutine LD_full

!----------------------------------------------------------------------------------------------------------------------------------

 attributes(global) subroutine check_FENE(x1,y1,z1, itag_wall) 

   implicit real*8(a-h,p-z)
   implicit integer*4(i-o)
   real*8 :: x1(:), y1(:), z1(:)
   integer*4, device :: itag_wall

   N = size(x1)
   i_part = (blockIdx%x-1)*blockDim%x + threadIdx%x 

   if(i_part< N) then                  ! Note '<' not '<='
     delx = x1(i_part) - x1(i_part+1)
     dely = y1(i_part) - y1(i_part+1)
     delz = z1(i_part) - z1(i_part+1)
     if(delx*delx + dely*dely + delz*delz > r_fene_sq) istat = atomicexch(itag_wall, 1) 
   endif

 end subroutine check_FENE

!----------------------------------------------------------------------------------------------------------------------------------

 attributes(global) subroutine repeat_LD(x,y,z, det_fx,det_fy,det_fz, eta1, x1,y1,z1, nbx_updt_tag,nbx_updt_frm,nbx_updt_to &
     , ixpp,ixpp2,ixpp2_sq )

   implicit real*8(a-h,p-z)
   implicit integer*4(i-o)
   real*8 :: x(:), y(:), z(:), x1(:), y1(:), z1(:), det_fx(:), det_fy(:), det_fz(:)
   integer*4, device :: nbx_updt_tag(:), nbx_updt_frm(:), nbx_updt_to(:)
   real*8, device :: eta1(:) 

   N = size(x)
   i_part = (blockIdx%x-1)*blockDim%x + threadIdx%x 

   if(i_part<=N) then
     i_dummy = (i_part - 1)*3 + 1                                                                   !
     x1(i_part) = x(i_part) + delt*0.000001d0*det_fx(i_part) + del_t_sqrt*0.001d0*eta1(i_dummy)     !
                                                                                                    !
     i_dummy = i_dummy + 1                                                                          !
     y1(i_part) = y(i_part) + delt*0.000001d0*det_fy(i_part) + del_t_sqrt*0.001d0*eta1(i_dummy)     ! Overdamped Langevin dynamics
                                                                                                    !
     i_dummy = i_dummy + 1                                                                          !
     z1(i_part) = z(i_part) + delt*0.000001d0*det_fz(i_part) + del_t_sqrt*0.001d0*eta1(i_dummy)     !

     ix = ceiling(x(i_part)); ix1 = ceiling(x1(i_part))            
     iy = ceiling(y(i_part)); iy1 = ceiling(y1(i_part))            
     iz = ceiling(z(i_part)); iz1 = ceiling(z1(i_part))            
     ix  = ix  + ixpp          ; iy  = iy  + ixpp          ; iz  = iz  + ixpp
     ix1 = ix1 + ixpp          ; iy1 = iy1 + ixpp          ; iz1 = iz1 + ixpp
     icell  = (ix -1)*ixpp2_sq + (iy -1)*ixpp2 + iz
     icell1 = (ix1-1)*ixpp2_sq + (iy1-1)*ixpp2 + iz1

     if(icell/=icell1) then
       nbx_updt_tag(i_part) = 1; nbx_updt_frm(i_part) = icell; nbx_updt_to(i_part) = icell1
     endif

   endif

 end subroutine repeat_LD

!----------------------------------------------------------------------------------------------------------------------------------

 attributes(global) subroutine nbox_update(nbox_d, nbx_updt_tag, nbx_updt_frm, nbx_updt_to)

   implicit real*8(a-h,p-z)
   implicit integer*4(i-o)
   integer*4 :: nbox_d(:,:)
   integer*4, device :: nbx_updt_tag(:), nbx_updt_frm(:), nbx_updt_to(:)

   N = size(nbx_updt_tag)

   do ii = 1, N 
     if(nbx_updt_tag(ii)>0) then
       n_old = nbox_d(nbx_updt_frm(ii),1) + 1                                    
       nbox_d(nbx_updt_frm(ii), 1) = nbox_d(nbx_updt_frm(ii), 1) - 1   
       nbox_d(nbx_updt_to(ii) , 1) = nbox_d(nbx_updt_to(ii) , 1) + 1   
       nbox_d(nbx_updt_to(ii) , nbox_d(nbx_updt_to(ii),1)+1) = ii

       i_spy = 0                                                   
       do jj = 2, n_old                                            
         if(i_spy == 1) nbox_d(nbx_updt_frm(ii), jj-1) = nbox_d(nbx_updt_frm(ii), jj)    
         if(nbox_d(nbx_updt_frm(ii), jj) == ii) then                      
           i_spy = 1                                               
         endif                                                     
       enddo                                                       
       nbox_d(nbx_updt_frm(ii), n_old) = 0                                    
     endif
   enddo

 end subroutine nbox_update

!----------------------------------------------------------------------------------------------------------------------------------

 attributes(global) subroutine velocity(x_d,y_d,z_d, x1_d,y1_d,z1_d, velx,vely,velz)

   implicit real*8(a-h,p-z)
   implicit integer*4(i-o)
   real*8 :: x_d(:), y_d(:), z_d(:), x1_d(:), y1_d(:), z1_d(:)
   real*8, device :: velx(:), vely(:), velz(:)

   N = size(x_d)
   ii = (blockIdx%x-1)*blockDim%x + threadIdx%x 

   if(ii<=N) then
     velx(ii) = x1_d(ii) - x_d(ii)
     vely(ii) = y1_d(ii) - y_d(ii)
     velz(ii) = z1_d(ii) - z_d(ii)
   endif

 end subroutine velocity

!----------------------------------------------------------------------------------------------------------------------------------

! attributes(global) subroutine modality(nbox_d, itypeAB_d, modal_d, ncell_occu_d)
!
!   implicit real*8(a-h,p-z)
!   implicit integer*4(i-o)
!   integer*4 :: nbox_d(:,:), itypeAB_d(:), modal_d(:)
!   integer*4 :: ncell_occu_d 
!
!   N = size(nbox_d,1)
!   icell = (blockIdx%x-1)*blockDim%x + threadIdx%x 
!
!   if(icell<=N) then
!     if(nbox_d(icell,1)>0) then
!       n_B = 0
!       do ii = 2, nbox_d(icell,1)+1
!         if(itypeAB_d(ii)>0) n_B = n_B + 1
!       enddo
!       n_A = nbox_d(icell,1) - n_B
!       istat = atomicadd(ncell_occu_d, 1)
!       mm = ceiling(((n_A-n_B)*1.d0/nbox_d(icell,1))/grid_modal_d) + modal_cell_shift_d
!       istat = atomicadd(modal_d(mm), 1)
!     endif     
!   endif
!
! end subroutine modality

!----------------------------------------------------------------------------------------------------------------------------------

 attributes(global) subroutine sequence_nAnB(nbox_d, nbox_orig_d, itypeAB_d, n_orig_d, nA_orig_d, nB_orig_d)

   implicit real*8(a-h,p-z)
   implicit integer*4(i-o)
   integer*4 :: nbox_d(:,:), itypeAB_d(:), nbox_orig_d(:), nA_orig_d(:), nB_orig_d(:)

   i_tag = 0
   nA = 0; nB = 0
   ncell = 1
   do 
     icell = nbox_orig_d(ncell)
     npart = 0
     do
       npart = npart + 1
       if(npart>nbox_d(icell,1)) exit
       ipart = nbox_d(icell,npart+1)
       if(itypeAB_d(ipart)>0) then
         nB = nB + 1
         if(nB<=n_orig_d) nB_orig_d(nB) = ipart
       else
         nA = nA + 1
         if(nA<=n_orig_d) nA_orig_d(nA) = ipart
       endif
       if(nA>=n_orig_d .and. nB>=n_orig_d) then
         i_tag = 1
         exit
       endif
     enddo
     ncell = ncell + 1
     if(ncell>27 .or. i_tag>0) exit     ! 27 is the number of central 3*3*3 cells
   enddo

 end subroutine sequence_nAnB

!----------------------------------------------------------------------------------------------------------------------------------

 attributes(global) subroutine cal_ensem_pair(n_orig_d, r_nucl_d, pair_corr_grid_d, R_coord_d, nA_orig_d, nB_orig_d,        &
                                                                                        n_ensem_pair_A_d, n_ensem_pair_B_d)

   implicit real*8(a-h,p-z)
   implicit integer*4(i-o)
   integer*4 :: nA_orig_d(:), nB_orig_d(:), n_ensem_pair_A_d(:), n_ensem_pair_B_d(:) 
   real*8 :: R_coord_d(:)

   ii = threadIdx%x 

   if(ii>n_orig_d) then                                             
     ipart = nB_orig_d(ii-n_orig_d)                                        
     ngrid = (r_nucl_d - R_coord_d(ipart)) / pair_corr_grid_d         
     do jj = 1, ngrid                                             
       istat = atomicadd(n_ensem_pair_B_d(jj), 1)                
     enddo                                                        
   else                                                           
     ipart = nA_orig_d(ii)                                        
     ngrid = (r_nucl_d-R_coord_d(ipart))/pair_corr_grid_d         
     do jj = 1, ngrid                                             
       istat = atomicadd(n_ensem_pair_A_d(jj), 1)               
     enddo                                                        
   endif                                                          

 end subroutine cal_ensem_pair

!----------------------------------------------------------------------------------------------------------------------------------

 attributes(global) subroutine cal_pair_corr(n_orig_d, r_nucl_d, pair_corr_grid_d, delr_corr_d, R_coord_d, itypeAB_d, Rij_1D_d,    &
                                        nA_orig_d, nB_orig_d, ipair_corr_AA_d, ipair_corr_AB_d, ipair_corr_BA_d, ipair_corr_BB_d)

   implicit real*8(a-h,p-z)
   implicit integer*4(i-o)
   integer*4 :: itypeAB_d(:), nA_orig_d(:), nB_orig_d(:), ipair_corr_AA_d(:), ipair_corr_AB_d(:), & 
                                                          ipair_corr_BA_d(:), ipair_corr_BB_d(:)
   real*8 :: R_coord_d(:), Rij_1D_d(:)

   N = size(R_coord_d)
   jpart = (blockIdx%x-1)*blockDim%x + threadIdx%x 

   if (jpart<=N) then 
     do ii = 1, n_orig_d
       ipart = nA_orig_d(ii)
       ngrid = (r_nucl_d-R_coord_d(ipart))/pair_corr_grid_d
       if(ipart/=jpart) then
         if(ipart<jpart) then
           ij = (ipart-1)*(N-0.5d0*ipart) + jpart - ipart
         else
           ij = (jpart-1)*(N-0.5d0*jpart) + ipart - jpart
         endif
         sep = sqrt(Rij_1D_d(ij))
         isep = ceiling(sep/pair_corr_grid_d)
         if(isep<=ngrid .and. sep > isep*pair_corr_grid_d - delr_corr_d) then
           if(itypeAB_d(jpart)>0) then 
             istat = atomicadd(ipair_corr_AB_d(isep), 1)
           else
             istat = atomicadd(ipair_corr_AA_d(isep), 1)
           endif
         endif
       endif

       ipart = nB_orig_d(ii)
       ngrid = (r_nucl_d-R_coord_d(ipart))/pair_corr_grid_d
       if(ipart/=jpart) then
         if(ipart<jpart) then
           ij = (ipart-1)*(N-0.5d0*ipart) + jpart - ipart
         else
           ij = (jpart-1)*(N-0.5d0*jpart) + ipart - jpart
         endif
         sep = sqrt(Rij_1D_d(ij))
         isep = ceiling(sep/pair_corr_grid_d)
         if(isep<=ngrid .and. sep > isep*pair_corr_grid_d - delr_corr_d) then
           if(itypeAB_d(jpart)>0) then 
             istat = atomicadd(ipair_corr_BB_d(isep), 1)
           else
             istat = atomicadd(ipair_corr_BA_d(isep), 1)
           endif
         endif
       endif

     enddo
   endif
 
 end subroutine cal_pair_corr

!----------------------------------------------------------------------------------------------------------------------------------

 attributes(global) subroutine distri_update(ene, iene_distri, Ree, iRee_distri)

   implicit real*8(a-h,p-z)
   implicit integer*4(i-o)
   integer*4 :: iene_distri(:), iRee_distri(:) 
   real*8, device :: ene, Ree 

   iene = ceiling(ene/igrid_ene_d)                                  
   iene_distri(iene) = iene_distri(iene) + 1

   iRee = ceiling(sqrt(Ree) / Ree_grid_d)   !iRee_grid_d)
   iRee_distri(iRee) = iRee_distri(iRee) + 1

 end subroutine distri_update

!----------------------------------------------------------------------------------------------------------------------------------

 attributes(global) subroutine MSD(x0,y0,z0, x1,y1,z1, itypeAB, rrA, rrB)

   implicit real*8(a-h,p-z)
   implicit integer*4(i-o)
   real*8 :: x0(:), y0(:), z0(:), x1(:), y1(:), z1(:)
   integer*4 :: itypeAB(:)
   real*8 :: rrA, rrB

   N = size(x0)
   ipart = (blockIdx%x-1)*blockDim%x + threadIdx%x 

   if(ipart <= N) then
     delx = x1(ipart) - x0(ipart)
     dely = y1(ipart) - y0(ipart)
     delz = z1(ipart) - z0(ipart)
     r_sq = delx*delx + dely*dely + delz*delz
     if(itypeAB(ipart)>0) then 
       istat = atomicadd(rrB, r_sq)
     else
       istat = atomicadd(rrA, r_sq)
     endif
   endif

 end subroutine MSD

!----------------------------------------------------------------------------------------------------------------------------------

 attributes(global) subroutine cal_FPT(x,y,z, iFPT,jFPT,itimeFPT, itagFPT)

   implicit real*8(a-h,p-z)
   implicit integer*4(i-o)
   real*8 :: x(:), y(:), z(:)
   integer*4, device :: iFPT(:,:), jFPT(:,:), itimeFPT(:,:), itagFPT(:,:) 

   igensep = (blockIdx%x-1)/64 +1  !blockIdx%x
   igenrep = mod(blockIdx%x,64)*blockDim%x + threadIdx%x !threadIdx%x

!   if(igensep<=14 .and. igenrep<=2048) then
     imono = iFPT(igensep,igenrep)
     jmono = jFPT(igensep,igenrep)
     if(itagFPT(igensep,igenrep) < 1) then
       itimeFPT(igensep,igenrep) = itimeFPT(igensep,igenrep) + 1

       delx = x(imono) - x(jmono)
       dely = y(imono) - y(jmono)
       delz = z(imono) - z(jmono)
       r_sq = delx*delx + dely*dely + delz*delz
       if(r_sq < r_FPT_sq) then
         itagFPT(igensep,igenrep) = 1
       endif
     endif
!   endif

 end subroutine cal_FPT

!----------------------------------------------------------------------------------------------------------------------------------

 attributes(device) real*8 function energy_attr(r)

 implicit real*8(a-h,p-z)
 implicit integer*4(i-o)

 r_comp = peak_attr - r
 energy_attr = eps_attr*r*r*exp(-alp_attr*r_comp*r_comp)

 end function energy_attr 

!----------------------------------------------------------------------------------------------------------------------------------

 attributes(device) real*8 function force_attr(r)

 implicit real*8(a-h,p-z)
 implicit integer*4(i-o)

 r_comp = peak_attr - r
 force_attr = fac_attr * exp(-alp_attr*r_comp*r_comp) * (1 + alp_attr*r*r_comp)

 end function force_attr 

!----------------------------------------------------------------------------------------------------------------------------------

 attributes(device) real*8 function force_vol_rep(r_sq)

 implicit real*8(a-h,p-z)
 implicit integer*4(i-o)

 force_vol_rep = fac_vol_rep*exp(-alp_vol_rep*r_sq)

 end function force_vol_rep

!----------------------------------------------------------------------------------------------------------------------------------

 attributes(device) real*8 function energy_vol_rep(r_sq)

 implicit real*8(a-h,p-z)
 implicit integer*4(i-o)

 energy_vol_rep = eps_vol_rep*exp(-alp_vol_rep*r_sq)

 end function energy_vol_rep

!----------------------------------------------------------------------------------------------------------------------------------

 attributes(device) real*8 function force_vol_attr(r_sq)

 implicit real*8(a-h,p-z)
 implicit integer*4(i-o)

 force_vol_attr = fac_vol_attr*exp(-alp_vol_attr*r_sq)  !- ak_fene_vol / (1 - r_sq/r_fene_sq_vol) !

 end function force_vol_attr

!----------------------------------------------------------------------------------------------------------------------------------

 attributes(device) real*8 function energy_vol_attr(r_sq)

 implicit real*8(a-h,p-z)
 implicit integer*4(i-o)

 energy_vol_attr = eps_vol_attr*exp(-alp_vol_attr*r_sq)   !eps_fene_vol * log(1 - r_sq/r_fene_sq_vol) !

 end function energy_vol_attr

!----------------------------------------------------------------------------------------------------------------------------------

 attributes(device) real*8 function force_fene(r_sq)

 implicit real*8(a-h,p-z)
 implicit integer*4(i-o)

 force_fene = - ak_fene / (1 - r_sq/r_fene_sq)

 end function force_fene

!----------------------------------------------------------------------------------------------------------------------------------

 attributes(device) real*8 function energy_fene(r_sq)

 implicit real*8(a-h,p-z)
 implicit integer*4(i-o)

 energy_fene = eps_fene * log(1 - r_sq/r_fene_sq)

 end function energy_fene

!----------------------------------------------------------------------------------------------------------------------------------

 attributes(device) real*8 function force_wall(r_sep_memb)

 implicit real*8(a-h,p-z)
 implicit integer*4(i-o)

 if(r_sep_memb > rad_coro) then
   force_wall = fac_wall1 * xi_2 * exp(akappa_sq*(rad_coro_sq-r_sep_memb*r_sep_memb)) ! -ve is absorbed within substraction
 else
   force_wall = fac_wall1 * (rad_coro/r_sep_memb + fac_wall2 * r_sep_memb/rad_coro)
 endif

 end function force_wall

!----------------------------------------------------------------------------------------------------------------------------------

 attributes(device) real*8 function energy_wall(r_sep_memb)

 implicit real*8(a-h,p-z)
 implicit integer*4(i-o)

 if(r_sep_memb > rad_coro) then
   energy_wall = fac_wall_ene*zeta_fac*erfc(akappa*r_sep_memb)
 else
   a = r_sep_memb/rad_coro
   a_sq = a*a
   energy_wall = fac_wall_ene*(-log(a)-(a_sq-1)*xi_mod+zeta)
 endif

 end function energy_wall

!----------------------------------------------------------------------------------------------------------------------------------

! attributes(global) subroutine pair_sep(x,y,z,Rij_1D) 
!! attributes(global) subroutine LD(x,y,z,Rij) 
!
!   implicit real*8(a-h,p-z)
!   implicit integer*4(i-o)
!   real*8 :: x(:), y(:), z(:), Rij_1D(:) !, Rij(:,:)
!
!   N = size(x)
!
!   i = (blockIdx%x-1)*blockDim%x + threadIdx%x
!   j = (blockIdx%y-1)*blockDim%y + threadIdx%y
!   ij = (i-1)*(N-0.5*i) + j - i
!
!   if(j<=N .and. j>i) then
!!   if(i<=N .and. j<=N) then
!     delx = x(i) - x(j)
!     dely = y(i) - y(j)
!     delz = z(i) - z(j)
!!     Rij(i,j) = delx*delx + dely*dely + delz*delz
!     Rij_1D(ij) = delx*delx + dely*dely + delz*delz
!   endif
!
! end subroutine pair_sep

!----------------------------------------------------------------------------------------------------------------------------------

 end module device_mod

!---------------------------------------------------------------------------------------------------------------------------------!

 module cpu_mod
 save

 real*8, parameter ::  &
 pi =    3.141592653589793      , &
 pi4 =    12.56637061435917      , &
 pi4by3 =    4.188790204786391      , &
 fac_lang2 =   0.7029071013386541      , &
 stretch_init =   0.6871997440000001      , &
 r_fene =   0.8589996800000000      , &
 r_mono =   0.2147499200000000     

! integer*4, parameter :: interac_range = 1, igrid_ene = 1!, iRee_grid = 1
! real*8, parameter :: Ree_grid = 0.2d0 !, grid_modal = 0.1d0
!
! real*8, parameter :: grid_modal = 0.1d0
! integer*4, parameter :: modal_cell_shift = 10 ! = 1/grid_modal_d

 end module cpu_mod

!----------------------------------------------------------------------------------------------------------------------------------

 program polymer_LD
 use cudafor
 use curand
 use device_mod
 use cpu_mod

 parameter(ntpbx=32, ntpby=16, ntpb1D=32)
 implicit real*8(a-h,p-z)
 implicit integer*4(i-o)
 integer*4, allocatable, dimension(:) :: itypeAB, ivol_state, ivol_time  !, iene_distri, iRee_distri
 integer*4, allocatable, dimension(:,:) :: nbox
 real*8, allocatable, dimension(:) :: x, y, z, Rij_bp, Rij_bp_av, Rij_bp_std, R_coord !, ene_distri, Ree_distri !, av_modal             !, Rij_1D, Rij(:,:)

 integer*4, device :: n_mono_d, ncell_occu_d, n_orig_d
 integer*4, allocatable, device :: itypeAB_d(:) !, iene_distri_d(:), iRee_distri_d(:) !, modal_d(:) 
 integer*4, allocatable, device :: nbox_d(:,:), ivol_state_d(:), ivol_time_d(:) 
 real*8, allocatable, device :: x_d(:), y_d(:), z_d(:), x1_d(:), y1_d(:), z1_d(:)                                          !, Rij_1D_d(:), Rij_d(:,:)
 real*8, allocatable, device :: Rij_bp_d(:), Rij_bp_av_d(:), Rij_bp_std_d(:), Rij_1D_d(:), R_coord_d(:) !, av_modal_d(:)
 real*8, allocatable, device ::              Rij_bp_av_d_check(:), Rij_bp_std_d_check(:)
 real*8, allocatable, device :: det_fx_d(:), det_fy_d(:), det_fz_d(:)
 real*8, allocatable, dimension(:) :: det_fx, det_fy, det_fz
 real*8, allocatable, managed :: velx(:), vely(:), velz(:)

 real*8, allocatable, device :: eta1(:), eta(:), rnd_topo(:), rnd_topo_part(:,:)
 real*8, managed :: ene
 real*8, device :: r_nucl_d, Ree_d, pair_corr_grid_d, delr_corr_d
 integer*4, allocatable, managed :: nbx_updt_tag(:), nbx_updt_frm(:), nbx_updt_to(:) 
 integer*4, managed :: itag_wall
 integer*4, device :: ixpp_d, ixpp2_d, ixpp2_sq_d, ixpp2_cube_d

 integer*4, allocatable, dimension(:) :: nbox_orig
 integer*4, allocatable, device :: nbox_orig_d(:), nA_orig_d(:), nB_orig_d(:), n_ensem_pair_A_d(:), n_ensem_pair_B_d(:), &
                                   ipair_corr_AA_d(:), ipair_corr_AB_d(:), ipair_corr_BA_d(:), ipair_corr_BB_d(:)
 integer*4, allocatable, dimension(:) :: ipair_corr_AA, ipair_corr_AB,                                                   & 
                                         ipair_corr_BA, ipair_corr_BB, n_ensem_pair_A, n_ensem_pair_B

 real*8, allocatable, device :: x0_d(:), y0_d(:), z0_d(:), sq_dispA_d(:), sq_dispB_d(:)
 real*8, allocatable, dimension(:) :: aMSD_A, aMSD_B 
 real*8, allocatable, device :: x0check_d(:), y0check_d(:), z0check_d(:), sq_dispAcheck_d(:), sq_dispBcheck_d(:)
 real*8, allocatable, dimension(:) :: aMSDcheck_A, aMSDcheck_B 

 integer*4, allocatable, device :: near_neigh_d(:,:)
 integer*4, managed :: nrequired_unirnd, nused_unirnd 

 integer*4, allocatable, dimension(:) :: igenome_sep
 integer*4, allocatable, dimension(:,:) :: iFPT, jFPT, itimeFPT
 integer*4, allocatable, device :: iFPT_d(:,:), jFPT_d(:,:), itimeFPT_d(:,:), itagFPT_d(:,:)
 real*8, allocatable, dimension(:,:) ::  RsqFPT_i(:,:)

 type(dim3) :: dimGrid, dimBlock
 type(curandGenerator) :: g

 interface
   real*8 function curandGenerateUniformDouble2(gen, array, num) &
   bind(C, name='curandGenerateUniformDouble')
   import curandGenerator
   !DIR$ IGNORE_TKR (K) num, (D) array
   type(curandGenerator), value :: gen
   real*8, device :: array(*)
   integer(kind=int_ptr_kind()), value :: num
   end function

   real*8 function curandGenerateNormalDouble2(gen, array, num, mean, stddev) &
   bind(C, name='curandGenerateNormalDouble')
   import curandGenerator
   !DIR$ IGNORE_TKR (K) num, (D) array
   type(curandGenerator), value :: gen
   real*8, device :: array(*)
   integer(kind=int_ptr_kind()), value :: num
   real(8), value :: mean, stddev
   end function
 end interface

 open(11,file='parameter.inp')
 open(12,file='replica.inp')
 open(13,file='write_freq.inp')
 open(14,file='init_config.inp')
 open(15,file='ABratio.inp')
 open(16,file='pair_corr_grid.inp')
 open(17,file='blk_size.inp')

 open(121,file='time_series.dat')
! open(122,file='distri_ene.dat')
 open(123,file='inter_mono_sep.dat')
! open(124,file='distri_Ree.dat')
! open(125,file='modality.dat')
 open(126,file='ABtype.dat')
 open(127,file='pair_corr_AA.dat') ; open(1271,file='pair_corr_AB.dat')
 open(128,file='pair_corr_BB.dat') ; open(1281,file='pair_corr_BA.dat')
 open(129,file='small_delt.dat')
 open(130,file='MSD.dat')
 open(133,file='check_inter_mono_sep.dat')
 open(134,file='check_MSD.dat')
 open(135,file='first_passage.dat')

 read(11,*) n_chrom, n_mono, r_nucl, ntime, ntime_ther, nshell
 read(12,*) nreplica
 read(13,*) ifreq_eta, ifreq_snap, ifreq_time_ser, ifreq_avg, itime_check, itime_check_grid, ifreq_volstate, ifreq_snap1, istore_i
 read(15,*) ratio_AB
 read(16,*) pair_corr_grid, delr_corr, n_orig
 read(17,*) iblk_size 
 close(11); close(12); close(13); close(15); close(16); close(17)

 iter_aggre = ntime - ntime_ther

 delr_shell = r_nucl/nshell
 fac_shell = nshell/r_nucl
 delr_shell3 = delr_shell*delr_shell*delr_shell
 ntot_mono = n_chrom*n_mono
 ntot_mono2 = 2*ntot_mono
 ntot_mono3 = 3*ntot_mono
 ntot_mono5 = 5*ntot_mono
 n_mono_A = nint(ratio_AB*n_mono)  ! A = type 0
 n_mono_B = n_mono - n_mono_A      ! B = type 1
 den_normalization = pi4by3*delr_shell3*ntot_mono
 ixp = ceiling(r_nucl)
 ixpp = ixp+1               ; ixpp_d = ixpp
 ixpp2 = 2*ixpp             ; ixpp2_d = ixpp2
 ixpp2_sq = ixpp2*ixpp2     ; ixpp2_sq_d = ixpp2_sq
 ixpp2_cube = ixpp2_sq*ixpp2; ixpp2_cube_d = ixpp2_cube
 ixm = ixp - 1
 ndim_cell = 5000 !5*float(ntot_mono)/(ixp+ixm)**2     !ntot_mono / 4             !-------------------------------------- Careful to update
 n_orig2 = 2 * n_orig

! ndim_ene = 30*ntot_mono
! ndim_Ree = 2*(r_nucl+1) / Ree_grid ! for confined case, otherwise !n_mono*r_fene / Ree_grid  !iRee_grid
! ndim_modal = 2*modal_cell_shift 
 ndim_eta = ifreq_eta*ntot_mono3
 ndim_Rij_1D = ceiling(ntot_mono/2.d0 * (ntot_mono-1)) 
 ndim_pair = r_nucl/pair_corr_grid
 ndim_MSD = 9 * (floor(log10(1.0*ntime)) + 1)
 ndim_MSDcheck = 9 * (floor(log10(1.0*itime_check_grid)) + 1)
 ndim_rnd_topo = ndim_Rij_1D * 6
  
 dimBlock = dim3(ntpbx, ntpby, 1)
 dimGrid = dim3(ceiling(ntot_mono*1.0/ntpbx), ceiling(ntot_mono*1.0/ntpby), 1)
 nblk1D = ceiling(ntot_mono*1.0/ntpb1D)
 nblk1D_mono = ceiling(n_mono*1.0/ntpb1D)
! nblk1D_modal = ceiling(ixpp2_cube*1.0/ntpb1D)

 allocate(x(ntot_mono), y(ntot_mono), z(ntot_mono)) !, iene_distri(ndim_ene), iRee_distri(ndim_Ree) )                            ! , Rij(ntot_mono,ntot_mono))
 allocate(Rij_bp(ntot_mono), Rij_bp_av(ntot_mono), Rij_bp_std(ntot_mono)) !, ene_distri(ndim_ene), Ree_distri(ndim_Ree) )
          
 allocate(eta(ndim_eta), eta1(ntot_mono3))

 allocate(x_d(ntot_mono), y_d(ntot_mono), z_d(ntot_mono), x1_d(ntot_mono), y1_d(ntot_mono), z1_d(ntot_mono))                     !  , Rij_d(ntot_mono,ntot_mono))
 allocate(Rij_bp_d(ntot_mono), Rij_bp_av_d(ntot_mono), Rij_bp_std_d(ntot_mono)) !, iene_distri_d(ndim_ene), iRee_distri_d(ndim_Ree) )
 allocate(Rij_bp_av_d_check(ntot_mono), Rij_bp_std_d_check(ntot_mono),Rij_1D_d(ndim_Rij_1D),R_coord_d(ntot_mono))
 allocate( det_fx_d(ntot_mono), det_fy_d(ntot_mono), det_fz_d(ntot_mono) )
 allocate( det_fx(ntot_mono), det_fy(ntot_mono), det_fz(ntot_mono), velx(ntot_mono), vely(ntot_mono), velz(ntot_mono))
 allocate(ivol_state_d(ndim_Rij_1D), ivol_time_d(ndim_Rij_1D), ivol_state(ndim_Rij_1D), ivol_time(ndim_Rij_1D))

 allocate(itypeAB(ntot_mono), itypeAB_d(ntot_mono) ) !, av_modal(ndim_modal), modal_d(ndim_modal), av_modal_d(ndim_modal))

 allocate(nbox(ixpp2_cube, ndim_cell), nbox_d(ixpp2_cube, ndim_cell))
 allocate( nbx_updt_tag(ntot_mono), nbx_updt_frm(ntot_mono), nbx_updt_to(ntot_mono) )
 
 allocate(nbox_orig(27), nbox_orig_d(27), nA_orig_d(n_orig), nB_orig_d(n_orig), near_neigh_d(ntot_mono,5000)                 &         ! Careful: Static allocation
                                                     , rnd_topo(ndim_rnd_topo), rnd_topo_part(ntot_mono,5000) )
 allocate(n_ensem_pair_A_d(ndim_pair), n_ensem_pair_B_d(ndim_pair), n_ensem_pair_A(ndim_pair), n_ensem_pair_B(ndim_pair),   &
          ipair_corr_AA_d(ndim_pair), ipair_corr_AB_d(ndim_pair), ipair_corr_AA(ndim_pair), ipair_corr_BA(ndim_pair),       & 
          ipair_corr_BA_d(ndim_pair), ipair_corr_BB_d(ndim_pair), ipair_corr_AB(ndim_pair), ipair_corr_BB(ndim_pair))

 allocate(x0_d(ntot_mono), y0_d(ntot_mono), z0_d(ntot_mono), sq_dispA_d(ndim_MSD), sq_dispB_d(ndim_MSD), & 
                                                                     aMSD_A(ndim_MSD), aMSD_B(ndim_MSD) )
 allocate(x0check_d(ntot_mono), y0check_d(ntot_mono), z0check_d(ntot_mono), sq_dispAcheck_d(ndim_MSDcheck), & 
                    sq_dispBcheck_d(ndim_MSDcheck), aMSDcheck_A(ndim_MSDcheck), aMSDcheck_B(ndim_MSDcheck) )
 allocate(igenome_sep(14), iFPT(14,2048), jFPT(14,2048), itimeFPT(14,2048), iFPT_d(14,2048), jFPT_d(14,2048), itimeFPT_d(14,2048), & 
          itagFPT_d(14,2048), RsqFPT_i(14,2048))

 do ii = 1, (nreplica-1)*547
   xxx = grnd()
 enddo

 print*, 'size(nbox), size(Rij_1D_d)'
 print*, size(nbox), size(Rij_1D_d)
 print*, '  ' 

 do ii = 1, ntot_mono
   read(14,*) x(ii), y(ii), z(ii)
 enddo
 close(14)
 call initial_place(n_chrom, n_mono, ntot_mono, r_nucl, x, y, z, nbox, ndim_cell, ixpp2_cube) 

 call central_boxes(ixpp, nbox_orig)
 nbox_orig_d = nbox_orig
 n_orig_d = n_orig
 pair_corr_grid_d = pair_corr_grid
 delr_corr_d = delr_corr
 
! call type_set_rnd_copoly(itypeAB,ntot_mono,n_chrom,n_mono,n_mono_A,n_mono_B,ratio_AB)
 call type_set_rnd_block_copoly(itypeAB,ntot_mono,n_chrom,n_mono,n_mono_A,n_mono_B,ratio_AB,iblk_size)
 do ii = 1, ntot_mono
   write(126,*) ii, itypeAB(ii)
 enddo
 close(126)
 itypeAB_d = itypeAB

 Rij_bp_av = 0.d0 ; Rij_bp_std = 0.d0 ; Rij_bp_av_d = 0.d0 ; Rij_bp_std_d = 0.d0 ; Rij_bp_av_d_check=0.d0; Rij_bp_std_d_check=0.d0
! iene_distri = 0.d0                   ; iene_distri_d = 0.d0
! iRee_distri = 0.d0                   ; iRee_distri_d = 0.d0

! av_modal_d = 0.d0
! av_modal = 0.d0

 ipair_corr_AA_d = 0   ;  ipair_corr_AB_d = 0
 ipair_corr_BA_d = 0   ;  ipair_corr_BB_d = 0
 n_ensem_pair_A_d = 0  ;  n_ensem_pair_B_d = 0

 n_small_delt = 0

 x_d = x; y_d = y; z_d = z
 n_mono_d = n_mono
 r_nucl_d = r_nucl
 nbox_d = nbox
 ntot_mono_d = ntot_mono

 icount_MSD = 0      ;  icountcheck_MSD = 0 
 sq_dispA_d = 0.d0   ;  sq_dispAcheck_d = 0.d0
 sq_dispB_d = 0.d0   ;  sq_dispBcheck_d = 0.d0
                        ncheck_MSD = 0
                        x0check_d = x_d; y0check_d = y_d; z0check_d = z_d;

 ivol_state_d = 1 
 ivol_time_d = 0

 nused_unirnd = 0

! call gauss_noise(eta,ntot_mono)
 call CPU_TIME(t0) 
   itime = 0
   rnd_topo = 0                                                                                       !
   passing = .true.                                                                                   !
   istat = curandCreateGenerator(g,CURAND_RNG_PSEUDO_DEFAULT)                                         !
   istat = curandSetPseudoRandomGeneratorSeed(g, 1234+itime+nreplica)                                 ! Uniform rand generator
   istat = curandGenerateUniformDouble2(g, rnd_topo, ndim_rnd_topo)                                   !
   istat = cudaDeviceSynchronize()                                                                    !
   istat = curandDestroyGenerator(g)                                                                  !

   eta = 0
   !stddev = fac_lang2; mean = 0.d0
   passing = .true.
   istat = curandCreateGenerator(g,CURAND_RNG_PSEUDO_DEFAULT)
   istat = curandSetPseudoRandomGeneratorSeed(g, 1234+itime+nreplica)
   !istat = curandGenerateNormalDouble2(g, eta, n, mean, stddev)
   istat = curandGenerateNormalDouble2(g, eta, ndim_eta, 0.d0, fac_lang2)
   istat = cudaDeviceSynchronize()
   istat = curandDestroyGenerator(g)

 call CPU_TIME(t1) 

 do itime = 1, ntime                 !----------------------------------------------------------------------------------------------! time loop start
   ene = 0.d0
   Rij_bp_d = 0.d0

   iend = mod(itime, ifreq_eta)
   if(iend==0) iend = ifreq_eta
   iend = iend*ntot_mono3
   istart = iend - ntot_mono3 + 1
   eta1 = eta(istart:iend)

   near_neigh_d = 0
   call search_neighbor<<< nblk1D, ntpb1D >>>(x_d,y_d,z_d, nbox_d, ixpp_d,ixpp2_d,ixpp2_sq_d, near_neigh_d)

   nrequired_unirnd = 0
   call cal_required_unirnd<<< 1, 1 >>>(near_neigh_d, nrequired_unirnd, nused_unirnd)

   if(nused_unirnd > ndim_rnd_topo) then                                                                !
     rnd_topo = 0                                                                                       !
     passing = .true.                                                                                   !
     istat = curandCreateGenerator(g,CURAND_RNG_PSEUDO_DEFAULT)                                         !
     istat = curandSetPseudoRandomGeneratorSeed(g, 1234+itime+nreplica)                                 ! Uniform rand generator
     istat = curandGenerateUniformDouble2(g, rnd_topo, ndim_rnd_topo)                                   !
     istat = cudaDeviceSynchronize()                                                                    !
     istat = curandDestroyGenerator(g)                                                                  !
                                                                                                        !
     nused_unirnd = nrequired_unirnd                                                                    !
   endif                                                                                                !

   call transfer_unirnd<<< nblk1D, ntpb1D >>>(nused_unirnd, nrequired_unirnd, near_neigh_d, rnd_topo, rnd_topo_part)

   call vol_state_switch<<<  nblk1D, ntpb1D >>>(ivol_state_d, ivol_time_d, rnd_topo_part, near_neigh_d, itypeAB_d)     ! setting vol. excl. energy state   ! modified for diff_activity

   call vol_state_overwrite<<<  nblk1D, ntpb1D >>>(ivol_state_d, ivol_time_d, near_neigh_d)                 ! if (ij) -> state -1, set (ijm,ijp,jim,jip) -> state 0 if they are in +1 state

   itag_wall = 0
   nbx_updt_tag = 0
   if(itime>itime_check .and. itime/ifreq_avg*ifreq_avg==itime) then
!   if(itime>ntime_ther .and. itime/ifreq_avg*ifreq_avg==itime) then
     call LD_full<<< nblk1D, ntpb1D >>>(x_d,y_d,z_d, itypeAB_d, r_nucl_d, eta1, x1_d,y1_d,z1_d, ene, Rij_bp_d       &
                                            , Rij_1D_d, R_coord_d, nbx_updt_tag,nbx_updt_frm,nbx_updt_to            &
                                , ixpp_d, ixpp2_d, ixpp2_sq_d, det_fx_d,det_fy_d,det_fz_d, itag_wall, ivol_state_d)
     !$cuf kernel do <<< nblk1D_mono, ntpb1D >>>
     do ii = 1, n_mono-1
       Rij_bp_d(ii) = Rij_bp_d(ii) / (n_mono_d-ii)
       Rij_bp_av_d_check(ii) = Rij_bp_av_d_check(ii) + Rij_bp_d(ii)
       Rij_bp_std_d_check(ii) = Rij_bp_std_d_check(ii) + sqrt(Rij_bp_d(ii))
     enddo

     if(itime>ntime_ther) then
       !$cuf kernel do <<< nblk1D_mono, ntpb1D >>>
       do ii = 1, n_mono-1
!         Rij_bp_d(ii) = Rij_bp_d(ii) / (n_mono_d-ii)                                                 ! activate when you don't need check above
         Rij_bp_av_d(ii) = Rij_bp_av_d(ii) + Rij_bp_d(ii)
         Rij_bp_std_d(ii) = Rij_bp_std_d(ii) + sqrt(Rij_bp_d(ii))
       enddo
!       call distri_update<<< 1, 1>>> (ene, iene_distri_d, Rij_bp_d(n_mono-1), iRee_distri_d)

!       modal_d = 0; ncell_occu_d = 0
!       call modality<<< nblk1D_modal, ntpb1D >>>(nbox_d, itypeAB_d, modal_d, ncell_occu_d)
!       !$cuf kernel do <<< nblk1D_modal, ntpb1D >>>
!       do ii = 1, ndim_modal
!         av_modal_d(ii) = av_modal_d(ii) + modal_d(ii)*1.d0/ncell_occu_d
!       enddo

       call sequence_nAnB<<< 1, 1 >>>(nbox_d, nbox_orig_d, itypeAB_d, n_orig_d, nA_orig_d, nB_orig_d)

       call cal_ensem_pair <<< 1, n_orig2 >>> (n_orig_d, r_nucl_d, pair_corr_grid_d, R_coord_d, nA_orig_d, nB_orig_d,              &
                                                                                n_ensem_pair_A_d, n_ensem_pair_B_d)

       call cal_pair_corr<<< nblk1D, ntpb1D >>>(n_orig_d, r_nucl_d, pair_corr_grid_d, delr_corr_d, R_coord_d, itypeAB_d, Rij_1D_d, &
                                        nA_orig_d, nB_orig_d, ipair_corr_AA_d, ipair_corr_AB_d, ipair_corr_BA_d, ipair_corr_BB_d)
     endif
   else
     call LD_nbox<<< nblk1D, ntpb1D >>>(x_d,y_d,z_d, itypeAB_d, r_nucl_d, nbox_d, eta1, x1_d,y1_d,z1_d, ene, Ree_d     &
                                                               , nbx_updt_tag,nbx_updt_frm,nbx_updt_to                 &
                                   , ixpp_d, ixpp2_d, ixpp2_sq_d, det_fx_d,det_fy_d,det_fz_d, itag_wall, ivol_state_d)
   endif
   call check_FENE<<< nblk1D, ntpb1D >>>(x1_d,y1_d,z1_d, itag_wall) 

   if(itag_wall==1) then
     nbx_updt_tag = 0
     call repeat_LD<<< nblk1D, ntpb1D >>>(x_d,y_d,z_d, det_fx_d,det_fy_d,det_fz_d, eta1, x1_d,y1_d,z1_d, &
                                  nbx_updt_tag,nbx_updt_frm,nbx_updt_to, ixpp_d, ixpp2_d, ixpp2_sq_d ) 
     n_small_delt = n_small_delt + 1
     write(129,*) itime
   endif

   if(itime < itime_check_grid) then                                                                         !
     if(itime>1) then                                                                                        !
       itime_sep = itime - 1                                                                                 !
       ii = 10**floor(log10(float(itime_sep)))                                                               !
       if(mod(itime_sep,ii)==0) then                                                                         !
         icountcheck_MSD = icountcheck_MSD + 1                                                               ! Early time MSD
         call MSD<<< nblk1D, ntpb1D >>>(x0check_d,y0check_d,z0check_d, x_d,y_d,z_d, itypeAB_d,      &        !
                               sq_dispAcheck_d(icountcheck_MSD), sq_dispBcheck_d(icountcheck_MSD))           !
       endif                                                                                                 !
     endif                                                                                                   !
   else                                                                                                      !
     if(itime/itime_check_grid*itime_check_grid == itime) then                                               !
                                                                                                             !
       aMSDcheck_A = sq_dispAcheck_d; aMSDcheck_B = sq_dispBcheck_d                                          !
       do ii = 1, icountcheck_MSD                                                                            !
         if(ii/9*9 /=ii ) then                                                                               !
           jj = 10**(ii/9) * mod(ii,9)                                                                       ! Printing Early and Moderate time MSD
         else                                                                                                !
           jj = 10**(ii/9 - 1) * 9                                                                           !
         endif                                                                                               !
         write(134,173) jj, aMSDcheck_A(ii)/n_mono_A, aMSDcheck_B(ii)/n_mono_B                               !
       enddo                                                                                                 !
       write(134,*)                                                                                          !
                                                                                                             !
       x0check_d = x_d; y0check_d = y_d; z0check_d = z_d;                                                    !
       ncheck_MSD = ncheck_MSD + 1                                                                           !
       icountcheck_MSD = 0                                                                                   !
       sq_dispAcheck_d = 0.d0                                                                                !
       sq_dispBcheck_d = 0.d0                                                                                !
     else                                                                                                    ! Moderate time MSD
       itime_sep = itime - ncheck_MSD*itime_check_grid                                                       !
       ii = 10**floor(log10(float(itime_sep)))                                                               !
       if(mod(itime_sep,ii)==0) then                                                                         !
         icountcheck_MSD = icountcheck_MSD + 1                                                               !
         call MSD<<< nblk1D, ntpb1D >>>(x0check_d,y0check_d,z0check_d, x_d,y_d,z_d, itypeAB_d,      &        !
                               sq_dispAcheck_d(icountcheck_MSD), sq_dispBcheck_d(icountcheck_MSD))           !
       endif                                                                                                 !
     endif                                                                                                   !
   endif                                                                                                     !
               
   if(itime == ntime_ther) then                                                                              
                                               !            ngenome_sep = 1                                  !
     ngenome_sep = 0                           !            igenome_sep(ngenome_sep) = 5                     !
     do ii = 1, 12                             !            do iexp = 1, 3                                   !
       ngenome_sep = ngenome_sep + 1           !              do ii = 1, 9                                   !
       igenome_sep(ngenome_sep) = ii * 5       !                ngenome_sep = ngenome_sep + 1                !
     enddo                                     !                igenome_sep(ngenome_sep) = ii * 10**iexp     !
     ngenome_sep = ngenome_sep + 1             !              enddo                                          !
     igenome_sep(ngenome_sep) = 70             !            enddo                                            !
     ngenome_sep = ngenome_sep + 1             !            ngenome_sep = ngenome_sep + 1                    !
     igenome_sep(ngenome_sep) = 80             !            igenome_sep(ngenome_sep) = 10**4                 !
                                               !            ngenome_sep = ngenome_sep + 1                    !
                                               !            igenome_sep(ngenome_sep) = 13000                 !
                                               !            ngenome_sep = ngenome_sep + 1                    !
                                               !            igenome_sep(ngenome_sep) = 16000                 !
                                               !            ngenome_sep = ngenome_sep + 1                    !
                                               !            igenome_sep(ngenome_sep) = 19000                 !
     !do ii = 1, ngenome_sep                                                                                 !
     !  write(135,*) ii, igenome_sep(ii)                                                                     !
     !enddo                                                                                                  !
                                                                                                             !
     x = x_d; y = y_d; z = z_d                                                                               !
                                                                                                             !
     do igensep = 1, ngenome_sep                                                                             !
       do igenrep = 1, 2048                                                                                  !
         idum2 = 0                                                                                           ! for first passage time (FPT)
         do                                                                                                  !
           do                                                                                                !
             idum1 = 0                                                                                       !
             imono = floor((n_mono - igenome_sep(igensep)) * grnd())                                         !
             if(imono==0) imono = 1                                                                          !
             do kk = 1, igenrep-1                                                                            !
               if(iFPT(igensep,kk) == imono) idum1 = 1                                                       !
             enddo                                                                                           !
             if(idum1==0) exit                                                                               !
           enddo                                                                                             !
           jmono = imono + igenome_sep(igensep)                                                              !
           delx = x(imono) - x(jmono) ; dely = y(imono) - y(jmono) ; delz = z(imono) - z(jmono)              !
           rr = sqrt(delx*delx + dely*dely + delz*delz)                                                      !
           if(rr> 2*r_mono ) then                                                                              !
             iFPT(igensep,igenrep) = imono                                                                   !
             jFPT(igensep,igenrep) = jmono                                                                   !
             RsqFPT_i(igensep,igenrep) = rr*rr                                                               !
             idum2 = 1                                                                                       !
           endif                                                                                             !
           if(idum2==1) exit                                                                                 !
         enddo                                                                                               !
         !write(135,*) igenrep, iFPT(igensep,igenrep), jFPT(igensep,igenrep)                                 !
       enddo                                                                                                 !
       !write(135,*)                                                                                         !
     enddo                                                                                                   !
     iFPT_d = iFPT ; jFPT_d = jFPT ; itimeFPT_d = 0 ; itagFPT_d = 0                                          !

     x0_d =  x_d; y0_d = y_d; z0_d = z_d                                                                     ! for steady state MSD
   endif                                                                                                     

   if(itime > ntime_ther) then                                                                               

     call cal_FPT<<< 896, 32 >>>(x_d,y_d,z_d, iFPT_d,jFPT_d,itimeFPT_d, itagFPT_d)                           ! for first passage time (FPT)

     itime_sep = itime - ntime_ther                                                                          !
     ii = 10**floor(log10(float(itime_sep)))                                                                 ! Steady state MSD
     if(mod(itime_sep,ii)==0) then                                                                           !
       icount_MSD = icount_MSD + 1                                                                           !
       call MSD<<< nblk1D, ntpb1D >>>(x0_d,y0_d,z0_d, x_d,y_d,z_d, itypeAB_d, sq_dispA_d(icount_MSD), &      !                   
                                                                              sq_dispB_d(icount_MSD))        !                
     endif                                                                                                   !
   endif                                                                                                     

   if(itime/ifreq_time_ser*ifreq_time_ser == itime) then 
!     if(itime>ntime_ther .and. itime/ifreq_avg*ifreq_avg==itime) then                                   ! activate when you don't need check above
     if(itime>itime_check .and. itime/ifreq_avg*ifreq_avg==itime) then 
       Rij_bp(n_mono-1) = Rij_bp_d(n_mono-1)
     else
       Rij_bp(n_mono-1) = Ree_d
     endif
     write(121,173) itime, ene, Rij_bp(n_mono-1)
   endif

!   istat = cudaDeviceSynchronize()
!   call gauss_noise(eta,ntot_mono)
   if(itime/ifreq_eta*ifreq_eta==itime) then
     eta = 0
     !stddev = fac_lang2; mean = 0.d0
     passing = .true.
     istat = curandCreateGenerator(g,CURAND_RNG_PSEUDO_DEFAULT)
     istat = curandSetPseudoRandomGeneratorSeed(g, 1234+itime/ifreq_eta+nreplica)
     !istat = curandGenerateNormalDouble2(g, eta, n, mean, stddev)
     istat = curandGenerateNormalDouble2(g, eta, ndim_eta, 0.d0, fac_lang2)
     istat = cudaDeviceSynchronize()
     istat = curandDestroyGenerator(g)
   endif

   if(itime/ifreq_snap*ifreq_snap==itime) then
     call velocity<<< nblk1D, ntpb1D >>>(x_d,y_d,z_d, x1_d,y1_d,z1_d, velx,vely,velz)
     x = x_d; y = y_d; z = z_d                                  ! x = x1_d; y = y1_d; z = z1_d
     det_fx = det_fx_d; det_fy = det_fy_d; det_fz = det_fz_d
     do ii = 1, ntot_mono
       write(1000000000+itime,172) x(ii), y(ii), z(ii), det_fx(ii), det_fy(ii), det_fz(ii), velx(ii), vely(ii), velz(ii)
     enddo
     close(1000000000+itime) 

     if(itime/ifreq_volstate*ifreq_volstate==itime) then                                                 !
       ivol_state = ivol_state_d ; ivol_time = ivol_time_d                                               !
       do ii = 1, ndim_Rij_1D                                                                            !
         if(ivol_state(ii) < 1) write(2000000000+itime,174) ii, ivol_state(ii), ivol_time(ii)            ! Printing vol_state ; skipped 1-state
       enddo                                                                                             !
       close(2000000000+itime)                                                                           !
     endif                                                                                               !

   else if(itime>istore_i .and. itime/ifreq_snap1*ifreq_snap1==itime) then
     x = x_d; y = y_d; z = z_d                                  ! x = x1_d; y = y1_d; z = z1_d
     do ii = 1, ntot_mono
       write(1000000000+itime,172) x(ii), y(ii), z(ii)
     enddo
     close(1000000000+itime)
   endif

   call nbox_update<<< 1, 1 >>>(nbox_d, nbx_updt_tag, nbx_updt_frm, nbx_updt_to)
   x_d = x1_d; y_d = y1_d; z_d = z1_d

   if(itime>itime_check .and. itime/itime_check_grid*itime_check_grid==itime) then
     Rij_bp_av = Rij_bp_av_d_check
     Rij_bp_std = Rij_bp_std_d_check
     do ii = 1, n_mono-1 
       Rij_bp_av(ii) = Rij_bp_av(ii) / itime_check_grid    * ifreq_avg   ! since not averaged over all itime>ither
       Rij_bp_std(ii) = Rij_bp_std(ii) / itime_check_grid  * ifreq_avg   ! since not averaged over all itime>ither
       std = sqrt(Rij_bp_av(ii) - Rij_bp_std(ii)*Rij_bp_std(ii))
       write(133,173) ii, Rij_bp_av(ii), std 
     enddo
     write(133,*)
     Rij_bp_av_d_check = 0.d0 ; Rij_bp_std_d_check = 0.d0
   endif

 enddo                               !----------------------------------------------------------------------------------------------! time loop end
 close(133)
 call CPU_TIME(t2) 

! iene_distri = iene_distri_d
! ene_distri = iene_distri*1.d0 / (iter_aggre * igrid_ene) * ifreq_avg   ! since not averaged over all itime>ither
! do ii = 1, ndim_ene
!   ene_grid = igrid_ene * (ii - 0.5d0) 
!   write(122,172) ene_grid, ene_distri(ii)
! enddo
! close(122)

 Rij_bp_av = Rij_bp_av_d
 Rij_bp_std = Rij_bp_std_d
 do ii = 1, n_mono-1 
   Rij_bp_av(ii) = Rij_bp_av(ii) / iter_aggre    * ifreq_avg   ! since not averaged over all itime>ither
   Rij_bp_std(ii) = Rij_bp_std(ii) / iter_aggre  * ifreq_avg   ! since not averaged over all itime>ither
   std = sqrt(Rij_bp_av(ii) - Rij_bp_std(ii)*Rij_bp_std(ii))
   write(123,173) ii, Rij_bp_av(ii), std 
 enddo
 close(123)

! iRee_distri = iRee_distri_d
!! Ree_distri = iRee_distri*1.d0 / (iter_aggre * iRee_grid)  * ifreq_avg   ! since not averaged over all itime>ither  !(n_chrom*iter_aggre)
! Ree_distri = iRee_distri*1.d0 / (iter_aggre * Ree_grid)  * ifreq_avg   ! since not averaged over all itime>ither  !(n_chrom*iter_aggre)
! do ii = 1, ndim_Ree
!   write(124,172) Ree_grid*(ii-0.5d0), Ree_distri(ii) !iRee_grid*(ii-0.5d0), Ree_distri(ii)
! enddo
! close(124)

! av_modal = av_modal_d
! do ii = 1, ndim_modal
!   write(125,*) (ii-modal_cell_shift)*grid_modal, av_modal(ii)/iter_aggre
! enddo

 n_ensem_pair_A = n_ensem_pair_A_d  ;  ipair_corr_AA = ipair_corr_AA_d  ;  ipair_corr_AB = ipair_corr_AB_d
 n_ensem_pair_B = n_ensem_pair_B_d  ;  ipair_corr_BA = ipair_corr_BA_d  ;  ipair_corr_BB = ipair_corr_BB_d 
 delr_corr_half = delr_corr*0.5d0
 anum_den = ntot_mono/(4*pi*r_nucl**3/3)
 ngrid = 1
 do
   r_mean = ngrid*pair_corr_grid - delr_corr_half
   if(n_ensem_pair_A(ngrid)==0 .or. r_mean>=r_nucl) exit
   vol_deno = pi4*r_mean*r_mean*delr_corr*anum_den

   pair_corr = ipair_corr_AA(ngrid)/vol_deno
   pair_corr = pair_corr/n_ensem_pair_A(ngrid)
   write(127,175) r_mean, pair_corr, n_ensem_pair_A(ngrid)

   pair_corr = ipair_corr_AB(ngrid)/vol_deno
   pair_corr = pair_corr/n_ensem_pair_A(ngrid)
   write(1271,175) r_mean, pair_corr

   ngrid = ngrid + 1
 enddo
 ngrid = 1
 do
   r_mean = ngrid*pair_corr_grid - delr_corr_half
   if(n_ensem_pair_B(ngrid)==0 .or. r_mean>=r_nucl) exit
   vol_deno = pi4*r_mean*r_mean*delr_corr*anum_den

   pair_corr = ipair_corr_BB(ngrid)/vol_deno
   pair_corr = pair_corr/n_ensem_pair_B(ngrid)
   write(128,175) r_mean, pair_corr, n_ensem_pair_B(ngrid)

   pair_corr = ipair_corr_BA(ngrid)/vol_deno
   pair_corr = pair_corr/n_ensem_pair_B(ngrid)
   write(1281,175) r_mean, pair_corr

   ngrid = ngrid + 1
 enddo

 aMSD_A = sq_dispA_d; aMSD_B = sq_dispB_d
 do ii = 1, icount_MSD
   if(ii/9*9 /=ii ) then
     jj = 10**(ii/9) * mod(ii,9)
   else
     jj = 10**(ii/9 - 1) * 9 
   endif
   write(130,173) jj, aMSD_A(ii)/n_mono_A, aMSD_B(ii)/n_mono_B 
 enddo

 itimeFPT = itimeFPT_d
 do igensep = 1, ngenome_sep                                                                             
   do igenrep = 1, 2048                                                                                    
     write(135,176) iFPT(igensep,igenrep), jFPT(igensep,igenrep), itimeFPT(igensep,igenrep), & 
                  sqrt(RsqFPT_i(igensep,igenrep))
   enddo
   write(135,176)
 enddo

 call CPU_TIME(t3) 

 print*, t1-t0, t2-t1, t3-t2!, ndim_Ree
 write(129,*) 'n_small_delt =', n_small_delt
 close(129)

  171 format(' ',3G25.17,I10)
  172 format(' ',10G25.17)
  173 format(' ',I10,6G25.17)
  174 format(' ',4I10)
  175 format(' ',2G25.17,I10)
  176 format(' ',3I10,2G25.17)

 end program polymer_LD

!---------------------------------------------------------------------------------------------------------------------------------!

 subroutine initial_place(n_chrom, n_mono, ntot_mono, r_nucl, x, y, z, nbox, ndim_cell, ixpp2_cube)
 use device_mod
 use cpu_mod
 
 implicit real*8(a-h,p-z)
 implicit integer*4(i-o)
 dimension x(ntot_mono), y(ntot_mono), z(ntot_mono), nbox(ixpp2_cube, ndim_cell)

 ixp = ceiling(r_nucl)
 ixpp = ixp+1
 ixpp2 = 2*ixpp
 ixpp2_sq = ixpp2*ixpp2
! ixpp2_cube = ixpp2_sq*ixpp2

 nbox = 0
 do i_chrom = 1, n_chrom
   i_part = (i_chrom-1)*n_mono + 1

   !r_confine = r_nucl-r_mono                        !
   !r = r_confine*grnd()                             !
   !theta = pi*grnd()                                !
   !phi = pi*(2*grnd()-1)                            ! comment out for crumpled case
   !                                                 !
   !x(i_part) = r*sin(theta)*cos(phi)                !
   !y(i_part) = r*sin(theta)*sin(phi)                !
   !z(i_part) = r*cos(theta)                         !

   R_coord = sqrt( x(i_part)*x(i_part) + y(i_part)*y(i_part) + z(i_part)*z(i_part) ) 
   
   ix = ceiling(x(i_part)) ; iy = ceiling(y(i_part)) ; iz = ceiling(z(i_part)) 
   ix = ix + ixpp          ; iy = iy + ixpp          ; iz = iz + ixpp
   icell = (ix-1)*ixpp2_sq + (iy-1)*ixpp2 + iz
   nbox(icell,1) = nbox(icell,1) + 1
   nbox(icell, nbox(icell,1)+1) = i_part

   write(1000000000,172) x(i_part), y(i_part), z(i_part) , R_coord

   do i_mono = 2, n_mono
     j_part = (i_chrom-1)*n_mono + i_mono
     !do                                                         ! 
     !  r_stretch = stretch_init*grnd()                          !
     !  theta = pi*grnd()                                        !
     !  phi = pi*(2*grnd()-1)                                    !
     !  x(j_part) = x(j_part-1) + r_stretch*sin(theta)*cos(phi)  ! comment out for crumpled case
     !  y(j_part) = y(j_part-1) + r_stretch*sin(theta)*sin(phi)  !
     !  z(j_part) = z(j_part-1) + r_stretch*cos(theta)           !
        R_coord = sqrt( x(j_part)*x(j_part) + y(j_part)*y(j_part) + z(j_part)*z(j_part) ) 
     !  if(R_coord<r_confine) exit                               !
     !enddo                                                      !

     ix = ceiling(x(j_part)) ; iy = ceiling(y(j_part)) ; iz = ceiling(z(j_part)) 
     ix = ix + ixpp          ; iy = iy + ixpp          ; iz = iz + ixpp
     icell = (ix-1)*ixpp2_sq + (iy-1)*ixpp2 + iz
     nbox(icell,1) = nbox(icell,1) + 1
     nbox(icell, nbox(icell,1)+1) = j_part
     
     write(1000000000,172) x(j_part), y(j_part), z(j_part) , R_coord !, r_stretch
   enddo
 enddo
 close(1000000000)

  172 format(' ',6G25.17)
  174 format(' ',6I10)

 return
 end subroutine initial_place
 
!---------------------------------------------------------------------------------------------------------------------------------!

 subroutine type_set_rnd_copoly(itypeAB,ntot_mono,n_chrom,n_mono,n_mono_A,n_mono_B,ratio_AB)

 implicit real*8(a-h,p-z)
 implicit integer*4(i-o)
 dimension itypeAB(ntot_mono)

 itypeAB = 0
 do ichrom = 1, n_chrom
   nn = 0
   do
     imono = nint(grnd()*n_mono)
     if(imono==0) imono = 1
     ipart = (ichrom-1)*n_mono + imono
     if(itypeAB(ipart)==0) then
       if(grnd()<ratio_AB) then
         itypeAB(ipart) = 1
         nn = nn + 1
       endif
     endif
     if(nn==n_mono_B) exit
   enddo
   print*, 'ichrom, nn, n_mono_B', ichrom, n_mono_A, n_mono_B
 enddo
! do ichrom = 1, n_chrom
!   nn = 0
!   do imono = 1, n_mono
!     ipart = (ichrom-1)*n_mono + imono
!     if(nn<n_mono_B) then 
!       if(grnd()<=ratio_AB) then 
!         itypeAB(ipart) = 1
!         nn = nn + 1
!       endif
!     endif
!   enddo
!   if(nn<n_mono_B) then 
!     do imono = 1, n_mono
!       ipart = (ichrom-1)*n_mono + imono
!       if(nn<n_mono_B) then 
!         if(itypeAB(ipart)<1 .and. grnd()<=ratio_AB) then
!           itypeAB(ipart) = 1
!           nn = nn + 1
!         endif
!       endif
!     enddo
!   endif
!   print*, 'ichrom, nn, n_mono_B', ichrom, n_mono_A, n_mono_B
! enddo 

 end subroutine type_set_rnd_copoly

!---------------------------------------------------------------------------------------------------------------------------------!

 subroutine type_set_rnd_block_copoly(itypeAB,ntot_mono,n_chrom,n_mono,n_mono_A,n_mono_B,ratio_AB,iblk_size)

 implicit real*8(a-h,p-z)
 implicit integer*4(i-o)
 dimension itypeAB(ntot_mono)

 itypeAB = 0
 do ichrom = 1, n_chrom
   nn = 0
   do
     imono = ceiling(n_mono/iblk_size * grnd())
     if(imono==0) imono = 1
     imono = imono*iblk_size - (iblk_size-1)
     ipart = (ichrom-1)*n_mono + imono
     if(itypeAB(ipart)==0) then
       if(grnd()<ratio_AB) then
         do ii = 0, iblk_size-1
           itypeAB(ipart+ii) = 1
           nn = nn + 1
         enddo
       endif
     endif
     if(nn==n_mono_B) exit
   enddo
   print*, 'ichrom, nn, n_mono_B', ichrom, n_mono_A, n_mono_B
 enddo
! do ichrom = 1, n_chrom
!   nn = 0
!   do imono = 1, n_mono, iblk_size
!     ipart = (ichrom-1)*n_mono + imono
!     if(nn<n_mono_B) then 
!       if(grnd()<=ratio_AB) then 
!         do ii = 0, iblk_size-1
!           itypeAB(ipart+ii) = 1
!           nn = nn + 1
!         enddo
!       endif
!     endif
!   enddo
!   if(nn<n_mono_B) then 
!     do imono = 1, n_mono, iblk_size
!       ipart = (ichrom-1)*n_mono + imono
!       if(nn<n_mono_B) then 
!         isum_type = itypeAB(ipart)
!         do ii = 1, iblk_size-1
!           isum_type = isum_type + itypeAB(ipart+ii)
!         enddo
!         if(isum_type<1 .and. grnd()<=ratio_AB) then
!           do ii = 0, iblk_size-1
!             itypeAB(ipart+ii) = 1
!             nn = nn + 1
!           enddo
!         endif
!       endif
!     enddo
!   endif
!   print*, 'ichrom, nn, n_mono_B', ichrom, n_mono_A, n_mono_B
! enddo 

 end subroutine type_set_rnd_block_copoly

!---------------------------------------------------------------------------------------------------------------------------------!

 subroutine gauss_noise_cuda(n,eta,itime)
 use cudafor
 use curand
 use cpu_mod
 
 real*8, managed :: eta(n)
 type(curandGenerator) :: g
 !real*8 :: mean, stddev
! real*8 :: fac_lang2 != 0.577631510236613d0 
 integer*4 :: itime
 
 interface
   real*8 function curandGenerateNormalDouble2(gen, array, num, mean, stddev) &
   bind(C, name='curandGenerateNormalDouble')
   import curandGenerator
   !DIR$ IGNORE_TKR (K) num, (D) array
   type(curandGenerator), value :: gen
   real*8, device :: array(*)
   integer(kind=int_ptr_kind()), value :: num
   real(8), value :: mean, stddev
   end function
 end interface
 
 eta = 0
! mean = 0.d0
 stddev = fac_lang2
 passing = .true.
 istat = curandCreateGenerator(g,CURAND_RNG_PSEUDO_DEFAULT)
 istat = curandSetPseudoRandomGeneratorSeed(g, 1234+itime)
 !istat = curandGenerateNormalDouble2(g, eta, n, mean, stddev)
 istat = curandGenerateNormalDouble2(g, eta, n, 0.d0, fac_lang2)
 istat = cudaDeviceSynchronize()
 istat = curandDestroyGenerator(g)
 
 end subroutine gauss_noise_cuda

!----------------------------------------------------------------------------------------------------------------

 subroutine central_boxes(ixpp, nbox_orig)
  
 implicit real*8(a-h,p-z)
 implicit integer*4(i-o)
 dimension nbox_orig(27)

 ixpp2 = 2*ixpp
 ixpp2_sq = ixpp2*ixpp2

 ii = 0
 do ix = 0, 1
   iix = ix + ixpp
   do iy = 0, 1
     iiy = iy + ixpp
     do iz = 0, 1
       iiz = iz + ixpp
       ii = ii + 1
       nbox_orig(ii) = (iix-1)*ixpp2_sq + (iiy-1)*ixpp2 + iiz    !   icell = (iix-1)*ixpp2_sq + (iiy-1)*ixpp2 + iiz ; nbox_orig(ii) = icell
     enddo
   enddo
 enddo
 ix = -1
 iix = ix + ixpp
 do iy = 0, 1
   iiy = iy + ixpp
   do iz = 0, 1
     iiz = iz + ixpp
     ii = ii + 1
     nbox_orig(ii) = (iix-1)*ixpp2_sq + (iiy-1)*ixpp2 + iiz 
   enddo
 enddo
 iy = -1
 iiy = iy + ixpp
 do ix = 0, 1
   iix = ix + ixpp
   do iz = 0, 1
     iiz = iz + ixpp
     ii = ii + 1
     nbox_orig(ii) = (iix-1)*ixpp2_sq + (iiy-1)*ixpp2 + iiz 
   enddo
 enddo
 iz = -1
 iiz = iz + ixpp
 do ix = 0, 1
   iix = ix + ixpp
   do iy = 0, 1
     iiy = iy + ixpp
     ii = ii + 1
     nbox_orig(ii) = (iix-1)*ixpp2_sq + (iiy-1)*ixpp2 + iiz 
   enddo
 enddo
 ix = -1; iy = -1
 iix = ix + ixpp ; iiy = iy + ixpp 
 do iz = 0, 1
   ii = ii + 1
   nbox_orig(ii) = (iix-1)*ixpp2_sq + (iiy-1)*ixpp2 + iiz 
 enddo
 ix = -1; iz = -1
 iix = ix + ixpp ; iiz = iz + ixpp 
 do iy = 0, 1
   ii = ii + 1
   nbox_orig(ii) = (iix-1)*ixpp2_sq + (iiy-1)*ixpp2 + iiz 
 enddo
 iy = -1; iz = -1
 iiy = iy + ixpp ; iiz = iz + ixpp 
 do ix = 0, 1
   ii = ii + 1
   nbox_orig(ii) = (iix-1)*ixpp2_sq + (iiy-1)*ixpp2 + iiz 
 enddo
 ix = -1; iy = -1; iz = -1 
 iix = ix + ixpp ; iiy = iy + ixpp ; iiz = iz + ixpp 
 ii = ii + 1
 nbox_orig(ii) = (iix-1)*ixpp2_sq + (iiy-1)*ixpp2 + iiz 

  175 format(' ',6I10)
 end subroutine central_boxes

!----------------------------------------------------------------------------------------------------------------

      subroutine gauss_noise(eta,npart)
      use cpu_mod

      implicit real*8(a-h,p-z)
      implicit integer*4(i-o)
      real*8, dimension(3*npart) :: eta

      do ii = 1, npart/2 * 3                                            ! npart must be even
        do
          x1 = 2*grnd()-1 ; x2 = 2*grnd()-1
          w = x1*x1 + x2*x2
          if(w < 1.d0) exit
        enddo
        w = sqrt(-2*log(w)/w) * fac_lang2                               ! FDR factor incorporated
        eta(2*ii-1) = x1*w
        eta(2*ii) =   x2*w
      enddo

      return
      end subroutine gauss_noise

!---------------------------------------------------------------------------------------------------------------------------------!

      subroutine sgrnd(seed)
      implicit integer(a-z)
      parameter(N     =  624)
      dimension mt(0:N-1)
      common /block/mti,mt
      save   /block/
      mt(0)= iand(seed,-1)
      do 1000 mti=1,N-1
        mt(mti) = iand(69069 * mt(mti-1),-1)
 1000 continue
      return
      end

!---------------------------------------------------------------------------------------------------------------------------------!

      double precision function grnd()
      implicit integer(a-z)
      real*8 tiny
      parameter (tiny=4.450147717014403D-308)
      parameter(N     =  624)
      parameter(N1    =  N+1)
      parameter(M     =  397)
      parameter(MATA  = -1727483681)
      parameter(UMASK = -2117483648)
      parameter(LMASK =  2147483647)
      parameter(TMASKB= -1658038656)
      parameter(TMASKC= -272236544)
      dimension mt(0:N-1)
      common /block/mti,mt
      save   /block/
      data   mti/N1/
      dimension mag01(0:1)
      data mag01/0, MATA/
      save mag01
      TSHFTU(y)=ishft(y,-11)
      TSHFTS(y)=ishft(y,7)
      TSHFTT(y)=ishft(y,15)
      TSHFTL(y)=ishft(y,-18)
      if(mti.ge.N) then
       if(mti.eq.N+1) then
         call sgrnd(4357)
       endif
        do 1000 kk=0,N-M-1
            y=ior(iand(mt(kk),UMASK),iand(mt(kk+1),LMASK))
            mt(kk)=ieor(ieor(mt(kk+M),ishft(y,-1)),mag01(iand(y,1)))
 1000   continue
        do 1100 kk=N-M,N-2
            y=ior(iand(mt(kk),UMASK),iand(mt(kk+1),LMASK))
            mt(kk)=ieor(ieor(mt(kk+(M-N)),ishft(y,-1)),mag01(iand(y,1)))
 1100   continue
        y=ior(iand(mt(N-1),UMASK),iand(mt(0),LMASK))
        mt(N-1)=ieor(ieor(mt(M-1),ishft(y,-1)),mag01(iand(y,1)))
        mti = 0
      endif
      y=mt(mti)
      mti=mti+1
      y=ieor(y,TSHFTU(y))
      y=ieor(y,iand(TSHFTS(y),TMASKB))
      y=ieor(y,iand(TSHFTT(y),TMASKC))
      y=ieor(y,TSHFTL(y))
      if(y.lt.0) then
        grnd=(dble(y)+2.0d0**32)/2.0d0**32+tiny
      else
        grnd=dble(y)/2.0d0**32+tiny
      endif
      return
      end

!---------------------------------------------------------------------------------------------------------------------------------!
