# Supplementary material for: How enzymatic activity is involved in chromatin organization
Source: eLife. 2022 Dec 6;11:e79901. doi: 10.7554/eLife.79901 (PMC9810329; doi:10.7554/eLife.79901)
Supplement: Source code 2. — Instructions to use this can be found in the README text accompanying the source code. [file elife-79901-code2.zip › CUDA_code/execute.sh]

 pgfortran diff_activity.cuf -o diff_activity.exe 
 hostname
 date
 export CUDA_VISIBLE_DEVICES="0"
 ./diff_activity.exe
 mkdir fort
 mv fort.* fort/
 date
