# Supplementary material for: How enzymatic activity is involved in chromatin organization
Source: eLife. 2022 Dec 6;11:e79901. doi: 10.7554/eLife.79901 (PMC9810329; doi:10.7554/eLife.79901)
Supplement: Source code 2. — Instructions to use this can be found in the README text accompanying the source code. [file elife-79901-code2.zip › CUDA_code/prepare.sh]

#! /bin/bash
vi monomer_size.inp
vi rate_neq.inp
vi potential.inp
vi parameter.inp
vi write_freq.inp
vi ABratio.inp
vi replica.inp
#vi execute.sh
#
f95 module_cal.f90 -o module_cal.exe
./module_cal.exe
vi diff_activity.cuf 
